# Supplementary material for: M6A RNA Methylation Regulator HNRNPC Contributes to Tumorigenesis and Predicts Prognosis in Glioblastoma Multiforme
Source: Front Oncol. 2020 Oct 8;10:536875. doi: 10.3389/fonc.2020.536875 (PMC7578363; doi:10.3389/fonc.2020.536875)
Supplement: Supplementary file 1 [file Data_Sheet_1.ZIP]

Archive with 4 entries (4 files):
- bp.tsv
- CC.tsv
- KEGG.tsv
- MF.tsv
