# Supplementary material for: M6A RNA Methylation Regulator HNRNPC Contributes to Tumorigenesis and Predicts Prognosis in Glioblastoma Multiforme
Source: Front Oncol. 2020 Oct 8;10:536875. doi: 10.3389/fonc.2020.536875 (PMC7578363; doi:10.3389/fonc.2020.536875)
Supplement: Supplementary file 1 [file Data_Sheet_1.ZIP › bp.tsv]

term ID	term	count	background gene count	Pvalue	matching proteins in your network (IDs)	matching proteins in your network (labels)
GO:0007154	cell communication	169	5219	0.0095	ENSP00000008938,ENSP00000075503,ENSP00000078445,ENSP00000190165,ENSP00000200181,ENSP00000201031,ENSP00000215530,ENSP00000216629,ENSP00000217270,ENSP00000220940,ENSP00000225964,ENSP00000233242,ENSP00000236877,ENSP00000243349,ENSP00000243911,ENSP00000251102,ENSP00000253812,ENSP00000255262,ENSP00000260191,ENSP00000260843,ENSP00000261978,ENSP00000262441,ENSP00000263094,ENSP00000263932,ENSP00000264257…	ABCA7,ACKR1,ACVR1C,ADCY7,ADRA1A,ADRA2A,ADRA2B,AIPL1,ANPEP,APELA,APOB,ARHGAP40,BAIAP3,BDKRB1,CALCB,CBLC,CCL19,CD209,CDC42BPG,CDH16,CDHR4,CHRNA2,CHST4,CIITA,CMKLR1,CNGB1,COL15A1,COL1A1,COL1A2,CPNE6,CR1,CR2,CREB3L3,CRHBP,CRLF2,CSF2RB,CXCR1,CXCR2,DLGAP2,DMBT1,DMRT3,DOCK5,EGR3,EMR1,ENPP5,EPHB6,ESR2,F13A1,F2RL2,FCGR2A,FCN1,FGF22,GABRB2,GABRE,GABRG1,GJB2,GJB3,GJB6,GLP2R,GML,GPR101,GPR112,GPR152,GPR174,G…
GO:0023052	signaling	166	5108	0.0095	ENSP00000008938,ENSP00000075503,ENSP00000078445,ENSP00000190165,ENSP00000200181,ENSP00000201031,ENSP00000215530,ENSP00000216629,ENSP00000217270,ENSP00000220940,ENSP00000225964,ENSP00000233242,ENSP00000243349,ENSP00000243911,ENSP00000251102,ENSP00000253812,ENSP00000255262,ENSP00000260191,ENSP00000260843,ENSP00000261978,ENSP00000262441,ENSP00000263094,ENSP00000263932,ENSP00000264257,ENSP00000264870…	ABCA7,ACKR1,ACVR1C,ADCY7,ADRA1A,ADRA2A,ADRA2B,AIPL1,ANPEP,APELA,APOB,ARHGAP40,BAIAP3,BDKRB1,CALCB,CBLC,CCL19,CD209,CDC42BPG,CDH16,CDHR4,CHRNA2,CHST4,CIITA,CMKLR1,CNGB1,COL15A1,COL1A1,COL1A2,CPNE6,CR1,CR2,CREB3L3,CRHBP,CRLF2,CSF2RB,CXCR1,CXCR2,DLGAP2,DMBT1,DMRT3,DOCK5,EGR3,EMR1,EPHB6,ESR2,F13A1,F2RL2,FCGR2A,FCN1,FGF22,GABRB2,GABRE,GABRG1,GJB2,GLP2R,GML,GPR101,GPR112,GPR152,GPR174,GPR6,GPR68,GPR87,…
GO:0003008	system process	77	1827	0.0022	ENSP00000190165,ENSP00000216629,ENSP00000217131,ENSP00000217270,ENSP00000219919,ENSP00000225964,ENSP00000236877,ENSP00000236918,ENSP00000243911,ENSP00000251102,ENSP00000262888,ENSP00000263094,ENSP00000263816,ENSP00000265431,ENSP00000265944,ENSP00000272371,ENSP00000274368,ENSP00000274547,ENSP00000276440,ENSP00000280155,ENSP00000297268,ENSP00000297913,ENSP00000300060,ENSP00000303424,ENSP00000308689…	ABCA7,ADCY7,ADRA1A,ADRA2A,ADRA2B,AIPL1,ANPEP,AQP9,BDKRB1,CACNA1S,CALB1,CDH23,CHRNA2,CNGB1,COL1A1,COL1A2,CRHBP,CTSZ,CXCR2,DMRT3,DOCK5,F5,GABRB2,GJB2,GJB6,GRIN2A,GRM1,HRH2,KCNAB2,KCNE1,KCNJ12,KCNN4,LEP,LILRB2,LPA,LRP2,MC3R,MME,MUC13,MUC6,MUSK,MYBPC3,MYH11,MYH14,MYLK3,MYO3A,NOS1,NTRK1,OPN4,OR10AD1,OR1J4,OR1Q1,OR2A1,OR2B11,OR51I1,OR56B4,OR6B2,OTOF,P2RX2,PROKR2,PTGDR,RASGRF1,RELN,RS1,RYR1,RYR2,SCN4A,S…
GO:0042592	homeostatic process	64	1491	0.0046	ENSP00000216177,ENSP00000216629,ENSP00000218548,ENSP00000219919,ENSP00000233242,ENSP00000236877,ENSP00000243911,ENSP00000251102,ENSP00000255087,ENSP00000255262,ENSP00000258106,ENSP00000262888,ENSP00000263519,ENSP00000265431,ENSP00000280155,ENSP00000292432,ENSP00000296641,ENSP00000307508,ENSP00000308815,ENSP00000310405,ENSP00000312652,ENSP00000312987,ENSP00000319635,ENSP00000322061,ENSP00000323516…	ABCA2,ADCY7,ADRA1A,ADRA2A,AIPL1,APOA4,APOB,AQP9,ATP12A,ATP2B3,BDKRB1,C7,CALB1,CALB2,CALCB,CCL19,CDH23,CNGB1,CXCR2,EMX1,F2RL2,FAM20A,FLG,FLG2,GJB6,GPR6,GRIN2A,GRM1,HEPH,HK3,HKDC1,HNF4A,KCNN4,LEP,MC3R,MTL5,MUC13,MUC6,NMUR2,NOS1,P2RX2,PM20D1,PNPLA5,RXFP3,RYR1,RYR2,SCARA5,SCNN1A,SCNN1B,SFN,SLC12A5,SLC24A4,SLC26A9,SLC29A1,SLC34A3,SLC46A2,SLC4A11,SLC8A2,TNFSF14,TRPV6,UTS2R,VDR,WNT7B,XCR1
GO:0055085	transmembrane transport	62	1235	0.00049	ENSP00000218548,ENSP00000219919,ENSP00000230671,ENSP00000231706,ENSP00000236877,ENSP00000251102,ENSP00000255262,ENSP00000260191,ENSP00000262888,ENSP00000263094,ENSP00000263519,ENSP00000263816,ENSP00000267842,ENSP00000274547,ENSP00000284288,ENSP00000284425,ENSP00000285238,ENSP00000295452,ENSP00000297524,ENSP00000304127,ENSP00000308815,ENSP00000328090,ENSP00000337255,ENSP00000337335,ENSP00000339260…	ABCA13,ABCA2,ABCA6,ABCA7,ABCA9,ABCC3,ANO4,AQP9,ATP12A,ATP2A3,ATP2B3,BSND,CACNA1S,CCL19,CHRNA2,CLCA2,CNGB1,GABRB2,GABRE,GABRG1,GJB3,GRIN2A,HTR3B,KCNAB2,KCNC3,KCNC4,KCNE1,KCNG3,KCNJ12,KCNN4,LRP2,NMUR2,OTOP3,P2RX2,PANX3,RYR1,RYR2,SCARA5,SCN4A,SCNN1A,SCNN1B,SLC12A5,SLC22A2,SLC22A8,SLC24A4,SLC26A9,SLC27A2,SLC29A1,SLC34A3,SLC46A2,SLC4A11,SLC6A13,SLC6A20,SLC6A7,SLC7A13,SLC7A14,SLC7A4,SLC8A2,SV2B,SV2C,TR…
GO:0006811	ion transport	61	1292	0.0019	ENSP00000215885,ENSP00000218548,ENSP00000219919,ENSP00000230671,ENSP00000231706,ENSP00000236877,ENSP00000251102,ENSP00000255262,ENSP00000260191,ENSP00000262888,ENSP00000263094,ENSP00000263519,ENSP00000263816,ENSP00000267842,ENSP00000274547,ENSP00000284288,ENSP00000285238,ENSP00000295452,ENSP00000297524,ENSP00000304127,ENSP00000308815,ENSP00000312652,ENSP00000328090,ENSP00000337255,ENSP00000337335…	ABCA7,ABCC3,ADRA1A,ANO4,APOA4,AQP9,ATP12A,ATP2A3,ATP2B3,BSND,CACNA1S,CCL19,CDH23,CHRNA2,CLCA2,CNGB1,GABRB2,GABRE,GABRG1,GRIN2A,HEPH,HTR3B,KCNAB2,KCNC3,KCNC4,KCNE1,KCNG3,KCNJ12,KCNN4,LEP,LRP2,MAPK15,NMUR2,OTOP3,P2RX2,PANX3,PLA2G3,RYR1,RYR2,SCARA5,SCN4A,SCNN1A,SCNN1B,SLC12A5,SLC22A2,SLC22A8,SLC24A4,SLC26A9,SLC27A2,SLC34A3,SLC4A11,SLC6A13,SLC6A20,SLC6A7,SLC7A13,SLC7A14,SLC7A4,SLC8A2,TRPM6,TRPV6,VDR
GO:0048878	chemical homeostasis	55	995	0.00027	ENSP00000216177,ENSP00000216629,ENSP00000218548,ENSP00000219919,ENSP00000233242,ENSP00000236877,ENSP00000243911,ENSP00000251102,ENSP00000255087,ENSP00000255262,ENSP00000263519,ENSP00000265431,ENSP00000280155,ENSP00000292432,ENSP00000296641,ENSP00000307508,ENSP00000308815,ENSP00000310405,ENSP00000312652,ENSP00000312987,ENSP00000319635,ENSP00000322061,ENSP00000323516,ENSP00000328708,ENSP00000340989…	ABCA2,ADCY7,ADRA1A,ADRA2A,APOA4,APOB,AQP9,ATP12A,ATP2B3,BDKRB1,C7,CALB1,CALB2,CALCB,CCL19,CDH23,CNGB1,CXCR2,F2RL2,FAM20A,FLG,FLG2,GJB6,GPR6,GRIN2A,GRM1,HEPH,HK3,HKDC1,HNF4A,LEP,MC3R,MTL5,NMUR2,P2RX2,PNPLA5,RXFP3,RYR1,RYR2,SCARA5,SCNN1A,SCNN1B,SFN,SLC12A5,SLC24A4,SLC26A9,SLC29A1,SLC34A3,SLC4A11,SLC8A2,TRPV6,UTS2R,VDR,WNT7B,XCR1
GO:0007186	G protein-coupled receptor signaling pathway	54	1247	0.01	ENSP00000216629,ENSP00000217270,ENSP00000243911,ENSP00000251102,ENSP00000255262,ENSP00000260843,ENSP00000262441,ENSP00000274063,ENSP00000274547,ENSP00000275198,ENSP00000276077,ENSP00000277942,ENSP00000280155,ENSP00000295452,ENSP00000295683,ENSP00000296641,ENSP00000297913,ENSP00000298110,ENSP00000303424,ENSP00000308689,ENSP00000308815,ENSP00000310255,ENSP00000310405,ENSP00000311545,ENSP00000311733…	ACKR1,ADCY7,ADRA1A,ADRA2A,ADRA2B,APELA,BAIAP3,BDKRB1,CALCB,CCL19,CMKLR1,CNGB1,CXCR1,CXCR2,EMR1,F2RL2,FCN1,GABRB2,GABRG1,GLP2R,GPR101,GPR112,GPR152,GPR174,GPR6,GPR68,GPR87,GPR97,GRM1,HRH2,INSL3,MARCO,MC3R,MRGPRE,NMUR2,NPFFR1,OPN4,OR10AD1,OR1J4,OR1Q1,OR2A1,OR2B11,OR51I1,OR56B4,OR6B2,PROKR2,PTGDR,RS1,RXFP3,SFRP2,SSTR3,TAAR6,UTS2R,XCR1
GO:0034220	ion transmembrane transport	50	995	0.0019	ENSP00000218548,ENSP00000219919,ENSP00000230671,ENSP00000236877,ENSP00000251102,ENSP00000255262,ENSP00000260191,ENSP00000262888,ENSP00000263519,ENSP00000263816,ENSP00000267842,ENSP00000274547,ENSP00000285238,ENSP00000295452,ENSP00000297524,ENSP00000304127,ENSP00000308815,ENSP00000328090,ENSP00000337255,ENSP00000337335,ENSP00000339260,ENSP00000343339,ENSP00000345751,ENSP00000346298,ENSP00000346990…	ABCC3,ANO4,AQP9,ATP12A,ATP2A3,ATP2B3,BSND,CACNA1S,CCL19,CHRNA2,CLCA2,CNGB1,GABRB2,GABRE,GABRG1,GRIN2A,HTR3B,KCNAB2,KCNC3,KCNC4,KCNE1,KCNG3,KCNJ12,KCNN4,LRP2,NMUR2,OTOP3,P2RX2,RYR1,RYR2,SCARA5,SCN4A,SCNN1A,SCNN1B,SLC12A5,SLC22A2,SLC22A8,SLC24A4,SLC26A9,SLC27A2,SLC34A3,SLC4A11,SLC6A13,SLC6A20,SLC6A7,SLC7A13,SLC7A4,SLC8A2,TRPM6,TRPV6
GO:0007267	cell-cell signaling	49	1073	0.0077	ENSP00000201031,ENSP00000217270,ENSP00000253812,ENSP00000255262,ENSP00000265441,ENSP00000272371,ENSP00000274063,ENSP00000274368,ENSP00000274547,ENSP00000284288,ENSP00000295452,ENSP00000298110,ENSP00000299752,ENSP00000300060,ENSP00000311290,ENSP00000312652,ENSP00000318057,ENSP00000325120,ENSP00000334941,ENSP00000340677,ENSP00000341032,ENSP00000341206,ENSP00000343339,ENSP00000343925,ENSP00000354896…	ADRA1A,ADRA2B,ANPEP,CDH16,CDHR4,CHRNA2,CHST4,CPNE6,CRHBP,DLGAP2,EGR3,ESR2,GABRB2,GABRG1,GJB2,GPR101,GRIN2A,GRM1,INSL3,KCNC4,LEP,LILRB2,LYNX1,NMUR2,NOS1,OTOF,P2RX2,PANX3,PCDHGA3,PCDHGA6,PGR,PROKR2,PROP1,PTPRU,RNF43,RYR2,SFRP2,SIGLEC6,SLC12A5,SLC22A2,SLC29A1,SSTR3,SV2B,SV2C,TFAP2C,TRABD2A,WNT2,WNT7B,WNT8B
GO:0022610	biological adhesion	46	849	0.0019	ENSP00000075503,ENSP00000085219,ENSP00000200181,ENSP00000222115,ENSP00000253812,ENSP00000255416,ENSP00000257192,ENSP00000261037,ENSP00000261800,ENSP00000265379,ENSP00000295550,ENSP00000297848,ENSP00000299752,ENSP00000301263,ENSP00000304440,ENSP00000308893,ENSP00000311545,ENSP00000312652,ENSP00000315477,ENSP00000324532,ENSP00000332371,ENSP00000334941,ENSP00000341032,ENSP00000341141,ENSP00000341206…	AJAP1,APOA4,CD177,CD209,CD22,CDH16,CDH23,CDHR4,CDHR5,CDSN,CHST4,CLCA2,CNTNAP4,COL14A1,COL15A1,COL6A3,COL6A5,COL7A1,COL8A1,DSG1,EMR1,FAT2,GCNT1,HAS1,HAS3,ITGAD,ITGB4,LAMA3,LEP,LILRB2,LRRC15,LY6D,MYBPC3,MYBPH,PCDHGA3,PCDHGA6,PTPRU,RELN,RS1,SIGLEC1,SIGLEC6,SNED1,STAB2,STYK1,TIGIT,WNT7B
GO:0007155	cell adhesion	45	843	0.0019	ENSP00000075503,ENSP00000085219,ENSP00000200181,ENSP00000222115,ENSP00000253812,ENSP00000255416,ENSP00000257192,ENSP00000261037,ENSP00000261800,ENSP00000265379,ENSP00000295550,ENSP00000297848,ENSP00000299752,ENSP00000301263,ENSP00000304440,ENSP00000308893,ENSP00000311545,ENSP00000312652,ENSP00000315477,ENSP00000324532,ENSP00000332371,ENSP00000334941,ENSP00000341032,ENSP00000341141,ENSP00000341206…	AJAP1,APOA4,CD177,CD209,CD22,CDH16,CDH23,CDHR4,CDHR5,CDSN,CHST4,CLCA2,CNTNAP4,COL14A1,COL15A1,COL6A3,COL6A5,COL7A1,COL8A1,DSG1,EMR1,FAT2,GCNT1,HAS1,HAS3,ITGAD,ITGB4,LAMA3,LEP,LILRB2,LY6D,MYBPC3,MYBPH,PCDHGA3,PCDHGA6,PTPRU,RELN,RS1,SIGLEC1,SIGLEC6,SNED1,STAB2,STYK1,TIGIT,WNT7B
GO:0006812	cation transport	43	866	0.0046	ENSP00000218548,ENSP00000230671,ENSP00000236877,ENSP00000251102,ENSP00000255262,ENSP00000260191,ENSP00000262888,ENSP00000263519,ENSP00000263816,ENSP00000284288,ENSP00000304127,ENSP00000308815,ENSP00000328090,ENSP00000337255,ENSP00000337691,ENSP00000339260,ENSP00000343339,ENSP00000345751,ENSP00000346298,ENSP00000346990,ENSP00000352358,ENSP00000352608,ENSP00000353072,ENSP00000353292,ENSP00000354006…	ADRA1A,ATP12A,ATP2A3,ATP2B3,CACNA1S,CCL19,CDH23,CHRNA2,CNGB1,GRIN2A,HEPH,HTR3B,KCNAB2,KCNC3,KCNC4,KCNE1,KCNG3,KCNJ12,KCNN4,LRP2,MAPK15,NMUR2,OTOP3,P2RX2,PANX3,RYR1,RYR2,SCARA5,SCN4A,SCNN1A,SCNN1B,SLC12A5,SLC22A2,SLC24A4,SLC34A3,SLC4A11,SLC6A13,SLC6A20,SLC6A7,SLC8A2,TRPM6,TRPV6,VDR
GO:0050801	ion homeostasis	39	708	0.0023	ENSP00000216629,ENSP00000218548,ENSP00000236877,ENSP00000243911,ENSP00000251102,ENSP00000255087,ENSP00000255262,ENSP00000263519,ENSP00000265431,ENSP00000296641,ENSP00000307508,ENSP00000308815,ENSP00000310405,ENSP00000312987,ENSP00000319635,ENSP00000322061,ENSP00000323516,ENSP00000328708,ENSP00000343339,ENSP00000345751,ENSP00000346990,ENSP00000352358,ENSP00000352608,ENSP00000353292,ENSP00000354896…	ADRA1A,ATP12A,ATP2B3,BDKRB1,C7,CALB1,CALB2,CALCB,CCL19,CDH23,CNGB1,CXCR2,F2RL2,FAM20A,GPR6,GRIN2A,GRM1,HEPH,HNF4A,MC3R,MTL5,NMUR2,P2RX2,RXFP3,RYR1,RYR2,SCARA5,SCNN1A,SCNN1B,SLC12A5,SLC24A4,SLC26A9,SLC34A3,SLC4A11,SLC8A2,TRPV6,UTS2R,VDR,XCR1
GO:0098660	inorganic ion transmembrane transport	39	707	0.0023	ENSP00000218548,ENSP00000230671,ENSP00000236877,ENSP00000251102,ENSP00000255262,ENSP00000262888,ENSP00000263519,ENSP00000274547,ENSP00000295452,ENSP00000304127,ENSP00000308815,ENSP00000328090,ENSP00000337255,ENSP00000339260,ENSP00000345751,ENSP00000346298,ENSP00000346990,ENSP00000352358,ENSP00000352608,ENSP00000353072,ENSP00000353292,ENSP00000354006,ENSP00000355192,ENSP00000355533,ENSP00000356102…	ANO4,ATP12A,ATP2A3,ATP2B3,BSND,CACNA1S,CCL19,CLCA2,CNGB1,GABRB2,GABRE,GABRG1,GRIN2A,KCNAB2,KCNC3,KCNC4,KCNE1,KCNG3,KCNJ12,KCNN4,NMUR2,OTOP3,RYR1,RYR2,SCARA5,SCN4A,SCNN1A,SCNN1B,SLC12A5,SLC24A4,SLC26A9,SLC34A3,SLC4A11,SLC6A13,SLC6A20,SLC6A7,SLC8A2,TRPM6,TRPV6
GO:0019725	cellular homeostasis	39	806	0.0118	ENSP00000216629,ENSP00000236877,ENSP00000251102,ENSP00000255087,ENSP00000255262,ENSP00000262888,ENSP00000263519,ENSP00000265431,ENSP00000292432,ENSP00000296641,ENSP00000307508,ENSP00000308815,ENSP00000310405,ENSP00000319635,ENSP00000322061,ENSP00000323516,ENSP00000328708,ENSP00000343339,ENSP00000346643,ENSP00000346990,ENSP00000348521,ENSP00000352358,ENSP00000352608,ENSP00000354896,ENSP00000355533…	ADRA1A,ATP2B3,BDKRB1,C7,CALB1,CALB2,CALCB,CCL19,CDH23,CNGB1,CXCR2,F2RL2,GJB6,GPR6,GRIN2A,GRM1,HEPH,HK3,HKDC1,KCNN4,MTL5,NMUR2,NOS1,P2RX2,RXFP3,RYR1,RYR2,SCARA5,SLC12A5,SLC24A4,SLC26A9,SLC29A1,SLC34A3,SLC4A11,SLC8A2,TRPV6,UTS2R,VDR,XCR1
GO:0098771	inorganic ion homeostasis	38	643	0.0019	ENSP00000216629,ENSP00000218548,ENSP00000236877,ENSP00000243911,ENSP00000251102,ENSP00000255087,ENSP00000255262,ENSP00000263519,ENSP00000265431,ENSP00000296641,ENSP00000307508,ENSP00000308815,ENSP00000310405,ENSP00000319635,ENSP00000322061,ENSP00000323516,ENSP00000328708,ENSP00000343339,ENSP00000345751,ENSP00000346990,ENSP00000352358,ENSP00000352608,ENSP00000353292,ENSP00000354896,ENSP00000355533…	ADRA1A,ATP12A,ATP2B3,BDKRB1,C7,CALB1,CALB2,CALCB,CCL19,CDH23,CNGB1,CXCR2,F2RL2,FAM20A,GPR6,GRIN2A,GRM1,HEPH,MC3R,MTL5,NMUR2,P2RX2,RXFP3,RYR1,RYR2,SCARA5,SCNN1A,SCNN1B,SLC12A5,SLC24A4,SLC26A9,SLC34A3,SLC4A11,SLC8A2,TRPV6,UTS2R,VDR,XCR1
GO:0055082	cellular chemical homeostasis	37	665	0.0026	ENSP00000216629,ENSP00000236877,ENSP00000251102,ENSP00000255087,ENSP00000255262,ENSP00000263519,ENSP00000265431,ENSP00000292432,ENSP00000296641,ENSP00000307508,ENSP00000308815,ENSP00000310405,ENSP00000319635,ENSP00000322061,ENSP00000323516,ENSP00000328708,ENSP00000343339,ENSP00000346643,ENSP00000346990,ENSP00000348521,ENSP00000352358,ENSP00000352608,ENSP00000354896,ENSP00000355533,ENSP00000356102…	ADRA1A,ATP2B3,BDKRB1,C7,CALB1,CALB2,CALCB,CCL19,CDH23,CNGB1,CXCR2,F2RL2,GJB6,GPR6,GRIN2A,GRM1,HEPH,HK3,HKDC1,MTL5,NMUR2,P2RX2,RXFP3,RYR1,RYR2,SCARA5,SLC12A5,SLC24A4,SLC26A9,SLC29A1,SLC34A3,SLC4A11,SLC8A2,TRPV6,UTS2R,VDR,XCR1
GO:0055080	cation homeostasis	36	629	0.0023	ENSP00000216629,ENSP00000218548,ENSP00000236877,ENSP00000243911,ENSP00000251102,ENSP00000255087,ENSP00000255262,ENSP00000263519,ENSP00000265431,ENSP00000296641,ENSP00000307508,ENSP00000308815,ENSP00000310405,ENSP00000319635,ENSP00000322061,ENSP00000323516,ENSP00000328708,ENSP00000343339,ENSP00000345751,ENSP00000346990,ENSP00000352358,ENSP00000352608,ENSP00000353292,ENSP00000354896,ENSP00000355533…	ADRA1A,ATP12A,ATP2B3,BDKRB1,C7,CALB1,CALB2,CALCB,CCL19,CDH23,CNGB1,CXCR2,F2RL2,FAM20A,GPR6,GRIN2A,GRM1,HEPH,MC3R,MTL5,NMUR2,P2RX2,RXFP3,RYR1,RYR2,SCARA5,SCNN1A,SCNN1B,SLC24A4,SLC26A9,SLC4A11,SLC8A2,TRPV6,UTS2R,VDR,XCR1
GO:0030001	metal ion transport	36	664	0.0046	ENSP00000218548,ENSP00000230671,ENSP00000236877,ENSP00000251102,ENSP00000255262,ENSP00000262888,ENSP00000263519,ENSP00000263816,ENSP00000304127,ENSP00000308815,ENSP00000337255,ENSP00000339260,ENSP00000345751,ENSP00000346298,ENSP00000346990,ENSP00000352358,ENSP00000352608,ENSP00000353072,ENSP00000353292,ENSP00000354006,ENSP00000355192,ENSP00000355533,ENSP00000358802,ENSP00000367323,ENSP00000369399…	ADRA1A,ATP12A,ATP2A3,ATP2B3,CACNA1S,CCL19,CDH23,CNGB1,GRIN2A,HEPH,KCNAB2,KCNC3,KCNC4,KCNE1,KCNG3,KCNJ12,KCNN4,LRP2,NMUR2,RYR1,RYR2,SCARA5,SCN4A,SCNN1A,SCNN1B,SLC12A5,SLC24A4,SLC34A3,SLC4A11,SLC6A13,SLC6A20,SLC6A7,SLC8A2,TRPM6,TRPV6,VDR
GO:0098655	cation transmembrane transport	35	720	0.0199	ENSP00000218548,ENSP00000230671,ENSP00000236877,ENSP00000251102,ENSP00000260191,ENSP00000262888,ENSP00000263519,ENSP00000304127,ENSP00000308815,ENSP00000328090,ENSP00000337255,ENSP00000339260,ENSP00000343339,ENSP00000345751,ENSP00000346298,ENSP00000346990,ENSP00000352358,ENSP00000352608,ENSP00000353072,ENSP00000353292,ENSP00000354006,ENSP00000355192,ENSP00000355533,ENSP00000355920,ENSP00000358802…	ATP12A,ATP2A3,ATP2B3,CACNA1S,CCL19,CHRNA2,CNGB1,GRIN2A,HTR3B,KCNAB2,KCNC3,KCNC4,KCNE1,KCNG3,KCNJ12,KCNN4,OTOP3,P2RX2,RYR1,RYR2,SCARA5,SCN4A,SCNN1A,SCNN1B,SLC12A5,SLC22A2,SLC24A4,SLC34A3,SLC4A11,SLC6A13,SLC6A20,SLC6A7,SLC8A2,TRPM6,TRPV6
GO:0055065	metal ion homeostasis	34	555	0.0019	ENSP00000216629,ENSP00000218548,ENSP00000236877,ENSP00000243911,ENSP00000251102,ENSP00000255087,ENSP00000255262,ENSP00000263519,ENSP00000265431,ENSP00000296641,ENSP00000307508,ENSP00000308815,ENSP00000310405,ENSP00000319635,ENSP00000322061,ENSP00000323516,ENSP00000328708,ENSP00000343339,ENSP00000345751,ENSP00000346990,ENSP00000352358,ENSP00000352608,ENSP00000353292,ENSP00000354896,ENSP00000355533…	ADRA1A,ATP12A,ATP2B3,BDKRB1,C7,CALB1,CALB2,CALCB,CCL19,CDH23,CNGB1,CXCR2,F2RL2,FAM20A,GPR6,GRIN2A,GRM1,HEPH,MC3R,MTL5,NMUR2,P2RX2,RXFP3,RYR1,RYR2,SCARA5,SCNN1A,SCNN1B,SLC24A4,SLC8A2,TRPV6,UTS2R,VDR,XCR1
GO:0006873	cellular ion homeostasis	33	584	0.0046	ENSP00000216629,ENSP00000236877,ENSP00000251102,ENSP00000255087,ENSP00000255262,ENSP00000263519,ENSP00000265431,ENSP00000296641,ENSP00000307508,ENSP00000308815,ENSP00000310405,ENSP00000319635,ENSP00000322061,ENSP00000323516,ENSP00000328708,ENSP00000343339,ENSP00000346990,ENSP00000352358,ENSP00000352608,ENSP00000354896,ENSP00000355533,ENSP00000356102,ENSP00000369399,ENSP00000369960,ENSP00000379818…	ADRA1A,ATP2B3,BDKRB1,C7,CALB1,CALB2,CALCB,CCL19,CDH23,CNGB1,CXCR2,F2RL2,GPR6,GRIN2A,GRM1,HEPH,MTL5,NMUR2,P2RX2,RXFP3,RYR1,RYR2,SCARA5,SLC12A5,SLC24A4,SLC26A9,SLC34A3,SLC4A11,SLC8A2,TRPV6,UTS2R,VDR,XCR1
GO:0030003	cellular cation homeostasis	31	570	0.0095	ENSP00000216629,ENSP00000236877,ENSP00000251102,ENSP00000255087,ENSP00000255262,ENSP00000263519,ENSP00000265431,ENSP00000296641,ENSP00000307508,ENSP00000308815,ENSP00000310405,ENSP00000319635,ENSP00000322061,ENSP00000323516,ENSP00000328708,ENSP00000343339,ENSP00000346990,ENSP00000352358,ENSP00000352608,ENSP00000354896,ENSP00000355533,ENSP00000356102,ENSP00000369399,ENSP00000369960,ENSP00000379818…	ADRA1A,ATP2B3,BDKRB1,C7,CALB1,CALB2,CALCB,CCL19,CDH23,CNGB1,CXCR2,F2RL2,GPR6,GRIN2A,GRM1,HEPH,MTL5,NMUR2,P2RX2,RXFP3,RYR1,RYR2,SCARA5,SLC24A4,SLC26A9,SLC4A11,SLC8A2,TRPV6,UTS2R,VDR,XCR1
GO:0098662	inorganic cation transmembrane transport	31	618	0.0262	ENSP00000218548,ENSP00000230671,ENSP00000236877,ENSP00000251102,ENSP00000262888,ENSP00000263519,ENSP00000304127,ENSP00000308815,ENSP00000328090,ENSP00000337255,ENSP00000339260,ENSP00000345751,ENSP00000346298,ENSP00000346990,ENSP00000352358,ENSP00000352608,ENSP00000353072,ENSP00000353292,ENSP00000354006,ENSP00000355192,ENSP00000355533,ENSP00000358802,ENSP00000367323,ENSP00000369399,ENSP00000379818…	ATP12A,ATP2A3,ATP2B3,CACNA1S,CCL19,CNGB1,GRIN2A,KCNAB2,KCNC3,KCNC4,KCNE1,KCNG3,KCNJ12,KCNN4,OTOP3,RYR1,RYR2,SCARA5,SCN4A,SCNN1A,SCNN1B,SLC12A5,SLC24A4,SLC34A3,SLC4A11,SLC6A13,SLC6A20,SLC6A7,SLC8A2,TRPM6,TRPV6
GO:0006875	cellular metal ion homeostasis	29	499	0.0064	ENSP00000216629,ENSP00000236877,ENSP00000251102,ENSP00000255087,ENSP00000255262,ENSP00000263519,ENSP00000265431,ENSP00000296641,ENSP00000307508,ENSP00000308815,ENSP00000310405,ENSP00000319635,ENSP00000322061,ENSP00000323516,ENSP00000328708,ENSP00000343339,ENSP00000346990,ENSP00000352358,ENSP00000352608,ENSP00000354896,ENSP00000355533,ENSP00000369960,ENSP00000379818,ENSP00000381768,ENSP00000406986…	ADRA1A,ATP2B3,BDKRB1,C7,CALB1,CALB2,CALCB,CCL19,CDH23,CNGB1,CXCR2,F2RL2,GPR6,GRIN2A,GRM1,HEPH,MTL5,NMUR2,P2RX2,RXFP3,RYR1,RYR2,SCARA5,SLC24A4,SLC8A2,TRPV6,UTS2R,VDR,XCR1
GO:0044057	regulation of system process	28	516	0.0178	ENSP00000236877,ENSP00000236918,ENSP00000243911,ENSP00000255262,ENSP00000255416,ENSP00000263519,ENSP00000274368,ENSP00000276440,ENSP00000278836,ENSP00000280155,ENSP00000312652,ENSP00000323516,ENSP00000337255,ENSP00000350425,ENSP00000352608,ENSP00000353072,ENSP00000354896,ENSP00000355533,ENSP00000366506,ENSP00000369960,ENSP00000379818,ENSP00000392423,ENSP00000442795,ENSP00000463778,ENSP00000467176…	ADRA1A,ADRA2A,ADRA2B,APELA,APOA4,ATP2A3,ATP2B3,CRHBP,DOCK5,GRIN2A,GRM1,HRH2,KCNE1,KCNJ12,LEP,MC3R,MYBPC3,MYBPH,MYRF,NMUR2,NOS1,RELN,RYR1,RYR2,SLC8A2,TNNT1,TNNT2,UTS2R
GO:0006820	anion transport	28	524	0.02	ENSP00000215885,ENSP00000219919,ENSP00000230671,ENSP00000231706,ENSP00000255262,ENSP00000262888,ENSP00000263094,ENSP00000263816,ENSP00000267842,ENSP00000274547,ENSP00000285238,ENSP00000295452,ENSP00000297524,ENSP00000312652,ENSP00000337335,ENSP00000339260,ENSP00000346298,ENSP00000350425,ENSP00000355920,ENSP00000356102,ENSP00000359353,ENSP00000359596,ENSP00000360312,ENSP00000369399,ENSP00000372390…	ABCA7,ABCC3,ANO4,APOA4,AQP9,BSND,CLCA2,GABRB2,GABRE,GABRG1,KCNN4,LEP,LRP2,NMUR2,PLA2G3,SLC12A5,SLC22A2,SLC22A8,SLC26A9,SLC27A2,SLC34A3,SLC4A11,SLC6A13,SLC6A20,SLC6A7,SLC7A13,SLC7A14,SLC7A4
GO:0055074	calcium ion homeostasis	26	402	0.0045	ENSP00000216629,ENSP00000236877,ENSP00000251102,ENSP00000255262,ENSP00000263519,ENSP00000265431,ENSP00000296641,ENSP00000307508,ENSP00000308815,ENSP00000310405,ENSP00000319635,ENSP00000323516,ENSP00000328708,ENSP00000343339,ENSP00000352358,ENSP00000352608,ENSP00000354896,ENSP00000355533,ENSP00000369960,ENSP00000379818,ENSP00000381768,ENSP00000406986,ENSP00000431840,ENSP00000433490,ENSP00000447173…	ADRA1A,ATP2B3,BDKRB1,CALB1,CALB2,CALCB,CCL19,CDH23,CNGB1,CXCR2,F2RL2,FAM20A,GPR6,GRIN2A,GRM1,NMUR2,P2RX2,RXFP3,RYR1,RYR2,SLC24A4,SLC8A2,TRPV6,UTS2R,VDR,XCR1
GO:0050878	regulation of body fluid levels	26	483	0.0286	ENSP00000225964,ENSP00000243611,ENSP00000261994,ENSP00000262888,ENSP00000264870,ENSP00000280155,ENSP00000296641,ENSP00000297268,ENSP00000305355,ENSP00000312987,ENSP00000323516,ENSP00000331544,ENSP00000340989,ENSP00000343339,ENSP00000345751,ENSP00000353292,ENSP00000355920,ENSP00000356771,ENSP00000357789,ENSP00000373370,ENSP00000377424,ENSP00000378187,ENSP00000447173,ENSP00000478026,ENSP00000479536…	ADCY7,ADRA2A,ADRA2B,ANXA8,C4BPB,CD177,COL1A1,COL1A2,F13A1,F2RL2,F5,FBLN1,FLG,FLG2,HNF4A,KCNN4,P2RX2,PRKCB,SCNN1A,SCNN1B,SERPINA10,SFN,SLC22A2,SLC29A1,UTS2R,VDR
GO:0043062	extracellular structure organization	25	339	0.0019	ENSP00000200181,ENSP00000222115,ENSP00000225964,ENSP00000233242,ENSP00000251582,ENSP00000261037,ENSP00000263094,ENSP00000274063,ENSP00000295550,ENSP00000297268,ENSP00000297848,ENSP00000304440,ENSP00000313437,ENSP00000321334,ENSP00000324532,ENSP00000331544,ENSP00000332371,ENSP00000350425,ENSP00000352455,ENSP00000362201,ENSP00000362304,ENSP00000368544,ENSP00000373854,ENSP00000379616,ENSP00000379866	ABCA7,ADAMTS14,ADAMTS2,APOA4,APOB,COL14A1,COL1A1,COL1A2,COL4A4,COL6A3,COL7A1,COL8A1,FBLN1,HAS1,HAS3,ITGAD,ITGB4,LAMA3,LPA,MFAP5,MMP19,MYH11,SFRP2,SPOCK2,VIT
GO:0008015	blood circulation	25	373	0.004	ENSP00000216629,ENSP00000217131,ENSP00000217270,ENSP00000236918,ENSP00000243911,ENSP00000276440,ENSP00000280155,ENSP00000297268,ENSP00000300060,ENSP00000303424,ENSP00000312652,ENSP00000319635,ENSP00000321334,ENSP00000323516,ENSP00000337255,ENSP00000343339,ENSP00000355533,ENSP00000356771,ENSP00000366506,ENSP00000369960,ENSP00000378288,ENSP00000418525,ENSP00000442795,ENSP00000477999,ENSP00000480573	ADRA1A,ADRA2A,ADRA2B,ANPEP,BDKRB1,COL1A2,CTSZ,CXCR2,DOCK5,F5,HRH2,KCNE1,LEP,LPA,MC3R,MME,MYBPC3,MYLK3,NOS1,P2RX2,PROKR2,PTGDR,RYR2,TNNT2,UTS2R
GO:0006874	cellular calcium ion homeostasis	25	388	0.0049	ENSP00000216629,ENSP00000236877,ENSP00000251102,ENSP00000255262,ENSP00000263519,ENSP00000265431,ENSP00000296641,ENSP00000307508,ENSP00000308815,ENSP00000310405,ENSP00000319635,ENSP00000323516,ENSP00000328708,ENSP00000343339,ENSP00000352358,ENSP00000352608,ENSP00000354896,ENSP00000355533,ENSP00000369960,ENSP00000379818,ENSP00000381768,ENSP00000406986,ENSP00000431840,ENSP00000433490,ENSP00000447173	ADRA1A,ATP2B3,BDKRB1,CALB1,CALB2,CALCB,CCL19,CDH23,CNGB1,CXCR2,F2RL2,GPR6,GRIN2A,GRM1,NMUR2,P2RX2,RXFP3,RYR1,RYR2,SLC24A4,SLC8A2,TRPV6,UTS2R,VDR,XCR1
GO:0043588	skin development	23	373	0.0126	ENSP00000200181,ENSP00000209718,ENSP00000225964,ENSP00000251582,ENSP00000252252,ENSP00000257192,ENSP00000284382,ENSP00000297268,ENSP00000306261,ENSP00000317895,ENSP00000328358,ENSP00000337733,ENSP00000340510,ENSP00000340989,ENSP00000352608,ENSP00000357789,ENSP00000362464,ENSP00000365465,ENSP00000373370,ENSP00000377570,ENSP00000378292,ENSP00000383225,ENSP00000480484	ADAMTS2,CDSN,CERS3,COL1A1,COL1A2,DSG1,FLG,FLG2,GJB3,ITGB4,KLK5,KRT23,KRT34,KRT6B,KRT78,KRT79,KRT80,KRTAP10-4,PPL,RPTN,RYR1,SFN,TCHH
GO:0098656	anion transmembrane transport	22	353	0.0149	ENSP00000219919,ENSP00000230671,ENSP00000255262,ENSP00000263816,ENSP00000267842,ENSP00000274547,ENSP00000285238,ENSP00000295452,ENSP00000297524,ENSP00000337335,ENSP00000339260,ENSP00000346298,ENSP00000355920,ENSP00000356102,ENSP00000359353,ENSP00000359596,ENSP00000360312,ENSP00000369399,ENSP00000372390,ENSP00000376703,ENSP00000387694,ENSP00000442397	ABCC3,ANO4,AQP9,BSND,CLCA2,GABRB2,GABRE,GABRG1,LRP2,NMUR2,SLC12A5,SLC22A2,SLC22A8,SLC26A9,SLC27A2,SLC34A3,SLC4A11,SLC6A13,SLC6A20,SLC6A7,SLC7A13,SLC7A4
GO:0051480	regulation of cytosolic calcium ion concentration	21	289	0.0046	ENSP00000216629,ENSP00000251102,ENSP00000255262,ENSP00000263519,ENSP00000265431,ENSP00000296641,ENSP00000307508,ENSP00000308815,ENSP00000310405,ENSP00000319635,ENSP00000323516,ENSP00000328708,ENSP00000343339,ENSP00000352358,ENSP00000352608,ENSP00000354896,ENSP00000355533,ENSP00000369960,ENSP00000379818,ENSP00000381768,ENSP00000406986	ADRA1A,ATP2B3,BDKRB1,CALB1,CALB2,CCL19,CDH23,CNGB1,CXCR2,F2RL2,GPR6,GRIN2A,GRM1,NMUR2,P2RX2,RXFP3,RYR1,RYR2,TRPV6,UTS2R,XCR1
GO:0030198	extracellular matrix organization	21	296	0.0056	ENSP00000200181,ENSP00000222115,ENSP00000225964,ENSP00000251582,ENSP00000261037,ENSP00000274063,ENSP00000295550,ENSP00000297268,ENSP00000297848,ENSP00000304440,ENSP00000313437,ENSP00000324532,ENSP00000331544,ENSP00000332371,ENSP00000352455,ENSP00000362201,ENSP00000362304,ENSP00000368544,ENSP00000373854,ENSP00000379616,ENSP00000379866	ADAMTS14,ADAMTS2,COL14A1,COL1A1,COL1A2,COL4A4,COL6A3,COL7A1,COL8A1,FBLN1,HAS1,HAS3,ITGAD,ITGB4,LAMA3,MFAP5,MMP19,MYH11,SFRP2,SPOCK2,VIT
GO:1903522	regulation of blood circulation	18	249	0.0118	ENSP00000236877,ENSP00000236918,ENSP00000243911,ENSP00000263519,ENSP00000276440,ENSP00000280155,ENSP00000312652,ENSP00000323516,ENSP00000337255,ENSP00000352608,ENSP00000353072,ENSP00000355533,ENSP00000366506,ENSP00000369960,ENSP00000463778,ENSP00000477999,ENSP00000480573,ENSP00000484618	ADRA1A,ADRA2A,ADRA2B,APELA,ATP2A3,ATP2B3,DOCK5,HRH2,KCNE1,KCNJ12,LEP,MC3R,NOS1,RYR1,RYR2,SLC8A2,TNNT2,UTS2R
GO:0070268	cornification	13	112	0.003	ENSP00000209718,ENSP00000252252,ENSP00000257192,ENSP00000306261,ENSP00000317895,ENSP00000328358,ENSP00000337733,ENSP00000340510,ENSP00000357789,ENSP00000365465,ENSP00000377570,ENSP00000378292,ENSP00000480484	CDSN,DSG1,FLG,KLK5,KRT23,KRT34,KRT6B,KRT78,KRT79,KRT80,PPL,RPTN,TCHH
GO:0015698	inorganic anion transport	13	167	0.04	ENSP00000255262,ENSP00000274547,ENSP00000285238,ENSP00000295452,ENSP00000337335,ENSP00000356102,ENSP00000359353,ENSP00000359596,ENSP00000360312,ENSP00000369399,ENSP00000376703,ENSP00000387694,ENSP00000442397	ABCC3,ANO4,BSND,CLCA2,GABRB2,GABRE,GABRG1,NMUR2,SLC12A5,SLC22A8,SLC26A9,SLC34A3,SLC4A11
GO:0098661	inorganic anion transmembrane transport	11	111	0.0187	ENSP00000255262,ENSP00000274547,ENSP00000295452,ENSP00000356102,ENSP00000359353,ENSP00000359596,ENSP00000360312,ENSP00000369399,ENSP00000376703,ENSP00000387694,ENSP00000442397	ANO4,BSND,CLCA2,GABRB2,GABRE,GABRG1,NMUR2,SLC12A5,SLC26A9,SLC34A3,SLC4A11
GO:0072376	protein activation cascade	9	74	0.0182	ENSP00000243611,ENSP00000263413,ENSP00000264870,ENSP00000322061,ENSP00000331544,ENSP00000332139,ENSP00000356016,ENSP00000356024,ENSP00000360871	C4BPB,C6,C7,CFD,CR1,CR2,F13A1,FBLN1,FCN1
GO:0016266	O-glycan processing	8	57	0.0178	ENSP00000259056,ENSP00000341206,ENSP00000364150,ENSP00000406861,ENSP00000407422,ENSP00000415454,ENSP00000436812,ENSP00000485028	CHST4,GALNT12,GALNT5,GCNT1,MUC13,MUC5B,MUC6,MUC7
GO:0006956	complement activation	7	49	0.0343	ENSP00000243611,ENSP00000263413,ENSP00000322061,ENSP00000332139,ENSP00000356016,ENSP00000356024,ENSP00000360871	C4BPB,C6,C7,CFD,CR1,CR2,FCN1
