# Supplementary material for: M6A RNA Methylation Regulator HNRNPC Contributes to Tumorigenesis and Predicts Prognosis in Glioblastoma Multiforme
Source: Front Oncol. 2020 Oct 8;10:536875. doi: 10.3389/fonc.2020.536875 (PMC7578363; doi:10.3389/fonc.2020.536875)
Supplement: Supplementary file 1 [file Data_Sheet_1.ZIP › CC.tsv]

term ID	term	count	P	Pvalue	matching proteins in your network (IDs)	matching proteins in your network (labels)
GO:0016020	membrane	277	8420	5.37E-08	ENSP00000075503,ENSP00000078445,ENSP00000085219,ENSP00000161006,ENSP00000200181,ENSP00000215885,ENSP00000216177,ENSP00000216629,ENSP00000217131,ENSP00000217270,ENSP00000218548,ENSP00000219919,ENSP00000220940,ENSP00000222115,ENSP00000230671,ENSP00000231706,ENSP00000233242,ENSP00000236877,ENSP00000243349,ENSP00000243611,ENSP00000243911,ENSP00000251102,ENSP00000253812,ENSP00000255262,ENSP00000257192…	AATK,ABCA13,ABCA2,ABCA6,ABCA7,ABCA9,ABCC3,ACKR1,ACVR1C,ADCY7,ADRA1A,ADRA2A,ADRA2B,AHNAK2,AJAP1,ALG1,ALPI,ANO4,ANPEP,ANXA8,APCDD1L,APOB,AQP9,ATP12A,ATP2A3,ATP2B3,BAIAP3,BDKRB1,BSND,C4BPB,C6,C7,CACNA1S,CBLC,CD164L2,CD177,CD209,CD22,CD300E,CD300LD,CDCP1,CDH16,CDH23,CDHR4,CDHR5,CDSN,CERS3,CHRNA2,CHST4,CLCA2,CLEC2A,CMKLR1,CNGB1,CNTNAP4,COL15A1,COL6A3,COL7A1,CPAMD8,CPNE6,CR1,CR2,CREB3L3,CRLF2,CSF2RB,CT…
GO:0044425	membrane part	238	6517	1.20E-10	ENSP00000075503,ENSP00000078445,ENSP00000085219,ENSP00000161006,ENSP00000200181,ENSP00000216629,ENSP00000217270,ENSP00000218548,ENSP00000219919,ENSP00000220940,ENSP00000222115,ENSP00000230671,ENSP00000231706,ENSP00000233242,ENSP00000236877,ENSP00000243349,ENSP00000243911,ENSP00000251102,ENSP00000253812,ENSP00000255262,ENSP00000257192,ENSP00000259056,ENSP00000260191,ENSP00000260843,ENSP00000261374…	AATK,ABCA13,ABCA2,ABCA6,ABCA7,ABCA9,ABCC3,ACKR1,ACVR1C,ADCY7,ADRA1A,ADRA2A,ADRA2B,AHNAK2,AJAP1,ALG1,ALPI,ANO4,ANPEP,APCDD1L,APOB,AQP9,ATP12A,ATP2A3,ATP2B3,BDKRB1,BSND,C6,C7,CACNA1S,CBLC,CD164L2,CD177,CD209,CD22,CD300E,CD300LD,CDCP1,CDH16,CDH23,CDHR4,CDHR5,CERS3,CHRNA2,CHST4,CLCA2,CLEC2A,CMKLR1,CNGB1,CNTNAP4,COL15A1,CR1,CR2,CREB3L3,CRLF2,CSF2RB,CXCR1,CXCR2,CYP2A7,CYP4Z1,CYP8B1,DLGAP2,DMBT1,DSG1,EM…
GO:0031224	intrinsic component of membrane	223	5316	1.92E-15	ENSP00000075503,ENSP00000078445,ENSP00000085219,ENSP00000161006,ENSP00000200181,ENSP00000216629,ENSP00000217270,ENSP00000218548,ENSP00000219919,ENSP00000220940,ENSP00000222115,ENSP00000230671,ENSP00000231706,ENSP00000236877,ENSP00000243349,ENSP00000243911,ENSP00000251102,ENSP00000253812,ENSP00000255262,ENSP00000257192,ENSP00000259056,ENSP00000260191,ENSP00000260843,ENSP00000261374,ENSP00000261800…	AATK,ABCA13,ABCA2,ABCA6,ABCA7,ABCA9,ABCC3,ACKR1,ACVR1C,ADCY7,ADRA1A,ADRA2A,ADRA2B,AJAP1,ALG1,ALPI,ANO4,ANPEP,APCDD1L,AQP9,ATP12A,ATP2A3,ATP2B3,BDKRB1,BSND,C6,C7,CACNA1S,CD164L2,CD177,CD209,CD22,CD300E,CD300LD,CDCP1,CDH16,CDH23,CDHR4,CDHR5,CERS3,CHRNA2,CHST4,CLCA2,CLEC2A,CMKLR1,CNGB1,CNTNAP4,COL15A1,CR1,CR2,CREB3L3,CRLF2,CSF2RB,CXCR1,CXCR2,CYP4Z1,CYP8B1,DSG1,EMR1,ENPP5,EPHB6,ERVW-1,F2RL2,FADS6,FAM…
GO:0016021	integral component of membrane	216	5155	6.33E-15	ENSP00000075503,ENSP00000078445,ENSP00000085219,ENSP00000200181,ENSP00000216629,ENSP00000217270,ENSP00000218548,ENSP00000219919,ENSP00000222115,ENSP00000230671,ENSP00000231706,ENSP00000236877,ENSP00000243349,ENSP00000243911,ENSP00000251102,ENSP00000253812,ENSP00000255262,ENSP00000257192,ENSP00000259056,ENSP00000260191,ENSP00000260843,ENSP00000261374,ENSP00000261800,ENSP00000262374,ENSP00000262441…	AATK,ABCA13,ABCA2,ABCA6,ABCA7,ABCA9,ABCC3,ACKR1,ACVR1C,ADCY7,ADRA1A,ADRA2A,ADRA2B,AJAP1,ALG1,ANO4,ANPEP,APCDD1L,AQP9,ATP12A,ATP2A3,ATP2B3,BDKRB1,BSND,C6,C7,CACNA1S,CD164L2,CD209,CD22,CD300E,CD300LD,CDCP1,CDH16,CDH23,CDHR4,CDHR5,CERS3,CHRNA2,CHST4,CLCA2,CLEC2A,CMKLR1,CNGB1,CNTNAP4,COL15A1,CR1,CR2,CREB3L3,CRLF2,CSF2RB,CXCR1,CXCR2,CYP4Z1,CYP8B1,DSG1,EMR1,ENPP5,EPHB6,ERVW-1,F2RL2,FADS6,FAM151A,FAT2,F…
GO:0071944	cell periphery	213	5254	2.69E-13	ENSP00000075503,ENSP00000085219,ENSP00000161006,ENSP00000200181,ENSP00000215885,ENSP00000216629,ENSP00000217131,ENSP00000217270,ENSP00000218548,ENSP00000219919,ENSP00000220940,ENSP00000222115,ENSP00000230671,ENSP00000233242,ENSP00000236877,ENSP00000243349,ENSP00000243611,ENSP00000243911,ENSP00000251102,ENSP00000253812,ENSP00000255262,ENSP00000257192,ENSP00000260191,ENSP00000260843,ENSP00000261800…	ABCA13,ABCA2,ABCA7,ABCC3,ACKR1,ACVR1C,ADCY7,ADRA1A,ADRA2A,ADRA2B,AHNAK2,AJAP1,ALPI,ANO4,ANPEP,ANXA8,APOB,AQP9,ATP12A,ATP2B3,BAIAP3,BDKRB1,BSND,C4BPB,C6,C7,CACNA1S,CBLC,CD177,CD209,CD22,CD300E,CD300LD,CDCP1,CDH16,CDH23,CDHR4,CDHR5,CDSN,CHRNA2,CLCA2,CLEC2A,CMKLR1,CNGB1,CNTNAP4,COL6A3,CPAMD8,CPNE6,CR1,CR2,CRLF2,CSF2RB,CTSZ,CXCR1,CXCR2,DLGAP2,DNAAF1,DOCK5,DSG1,EMR1,ENPP5,EPHB6,EPPIN,EPPK1,ERVW-1,F2RL…
GO:0005886	plasma membrane	212	5159	1.00E-13	ENSP00000075503,ENSP00000085219,ENSP00000161006,ENSP00000200181,ENSP00000215885,ENSP00000216629,ENSP00000217131,ENSP00000217270,ENSP00000218548,ENSP00000219919,ENSP00000220940,ENSP00000222115,ENSP00000230671,ENSP00000233242,ENSP00000236877,ENSP00000243349,ENSP00000243611,ENSP00000243911,ENSP00000251102,ENSP00000253812,ENSP00000255262,ENSP00000257192,ENSP00000260191,ENSP00000260843,ENSP00000261800…	ABCA13,ABCA2,ABCA7,ABCC3,ACKR1,ACVR1C,ADCY7,ADRA1A,ADRA2A,ADRA2B,AHNAK2,AJAP1,ALPI,ANO4,ANPEP,ANXA8,APOB,AQP9,ATP12A,ATP2B3,BAIAP3,BDKRB1,BSND,C4BPB,C6,C7,CACNA1S,CBLC,CD177,CD209,CD22,CD300E,CD300LD,CDCP1,CDH16,CDH23,CDHR4,CDHR5,CDSN,CHRNA2,CLCA2,CLEC2A,CMKLR1,CNGB1,CNTNAP4,COL6A3,CPAMD8,CPNE6,CR1,CR2,CRLF2,CSF2RB,CTSZ,CXCR1,CXCR2,DLGAP2,DNAAF1,DOCK5,DSG1,EMR1,ENPP5,EPHB6,EPPIN,EPPK1,ERVW-1,F2RL…
GO:0044459	plasma membrane part	129	2651	5.63E-12	ENSP00000075503,ENSP00000161006,ENSP00000200181,ENSP00000216629,ENSP00000218548,ENSP00000219919,ENSP00000222115,ENSP00000230671,ENSP00000236877,ENSP00000243349,ENSP00000243911,ENSP00000251102,ENSP00000253812,ENSP00000257192,ENSP00000260191,ENSP00000260843,ENSP00000262888,ENSP00000263094,ENSP00000263413,ENSP00000263519,ENSP00000263816,ENSP00000263932,ENSP00000264257,ENSP00000272371,ENSP00000274547…	ABCA2,ABCA7,ABCC3,ACVR1C,ADRA1A,ADRA2A,ADRA2B,AHNAK2,AJAP1,ANPEP,AQP9,ATP12A,ATP2B3,BDKRB1,BSND,C6,C7,CACNA1S,CD177,CD209,CDH16,CDHR4,CDHR5,CHRNA2,CLCA2,CMKLR1,CNGB1,CNTNAP4,CR1,CSF2RB,CXCR2,DLGAP2,DSG1,EMR1,EPHB6,EPPK1,F2RL2,FCN1,FCRL6,GABRB2,GABRE,GABRG1,GJB2,GJB3,GJB6,GPC5,GPR101,GPR152,GPR6,GPR68,GPR87,GRIN2A,GRM1,HAS1,HAS3,HEPH,HRH2,HTR3B,IL1RL2,INSRR,ITGAD,ITGB4,KCNAB2,KCNC3,KCNC4,KCNE1,KCN…
GO:0005576	extracellular region	111	2505	8.76E-08	ENSP00000008938,ENSP00000161006,ENSP00000215530,ENSP00000215885,ENSP00000217131,ENSP00000225964,ENSP00000233242,ENSP00000241305,ENSP00000243611,ENSP00000244728,ENSP00000251582,ENSP00000261037,ENSP00000261172,ENSP00000261978,ENSP00000261994,ENSP00000263413,ENSP00000264870,ENSP00000265379,ENSP00000265441,ENSP00000274063,ENSP00000274368,ENSP00000281703,ENSP00000283243,ENSP00000283916,ENSP00000292432…	ADAMTS14,ADAMTS2,ADAMTSL1,ADAMTSL5,ALPI,ANGPTL7,ANPEP,APELA,APOA4,APOB,C1QTNF8,C4BPB,C6,C7,CALCB,CCL19,CD209,CDCP1,CDSN,CFD,CLCA2,COL14A1,COL15A1,COL1A1,COL1A2,COL21A1,COL22A1,COL4A4,COL6A3,COL6A5,COL7A1,COL8A1,CPAMD8,CPXM2,CRHBP,CRLF2,CSTL1,CTSZ,DCD,DMBT1,ENPP5,EPHB6,EPPIN,EPYC,ESR2,F13A1,F2RL2,F5,FAM20A,FBLN1,FCN1,FGF22,FLG2,GCNT1,GLT1D1,GPC5,HAS3,HK3,HTRA4,IGFBP6,IL5RA,INSL3,ITIH2,KIF12,KLK5,L…
GO:0031226	intrinsic component of plasma membrane	96	1641	1.22E-12	ENSP00000161006,ENSP00000200181,ENSP00000216629,ENSP00000218548,ENSP00000219919,ENSP00000222115,ENSP00000230671,ENSP00000236877,ENSP00000243349,ENSP00000243911,ENSP00000251102,ENSP00000253812,ENSP00000260191,ENSP00000260843,ENSP00000262888,ENSP00000263413,ENSP00000263519,ENSP00000263932,ENSP00000264257,ENSP00000274547,ENSP00000277942,ENSP00000280155,ENSP00000283243,ENSP00000283916,ENSP00000285238…	ABCC3,ACVR1C,ADRA1A,ADRA2A,ADRA2B,AJAP1,AQP9,ATP12A,ATP2B3,BDKRB1,BSND,C6,C7,CDH16,CDHR4,CDHR5,CHRNA2,CLCA2,CMKLR1,CNGB1,CR1,CSF2RB,CXCR2,EMR1,EPHB6,F2RL2,GABRB2,GPC5,GPR101,GPR152,GPR6,GPR68,GPR87,GRIN2A,GRM1,HAS1,HAS3,HRH2,HTR3B,IL1RL2,INSRR,ITGAD,ITGB4,KCNAB2,KCNC3,KCNC4,KCNE1,KCNG3,KCNJ12,KCNN4,LILRB2,MARCO,MC3R,MME,MRC1,MRGPRE,MUSK,NPFFR1,NRG3,NTRK1,P2RX2,PCDHGA3,PCDHGA6,PLA2R1,PRSS22,PTPRU,…
GO:0005887	integral component of plasma membrane	93	1564	1.22E-12	ENSP00000200181,ENSP00000216629,ENSP00000218548,ENSP00000219919,ENSP00000222115,ENSP00000230671,ENSP00000236877,ENSP00000243349,ENSP00000243911,ENSP00000251102,ENSP00000253812,ENSP00000260191,ENSP00000260843,ENSP00000262888,ENSP00000263413,ENSP00000263519,ENSP00000263932,ENSP00000264257,ENSP00000274547,ENSP00000277942,ENSP00000280155,ENSP00000283243,ENSP00000283916,ENSP00000285238,ENSP00000296641…	ABCC3,ACVR1C,ADRA1A,ADRA2A,ADRA2B,AJAP1,AQP9,ATP12A,ATP2B3,BDKRB1,BSND,C6,C7,CDH16,CDHR4,CDHR5,CHRNA2,CLCA2,CMKLR1,CNGB1,CR1,CSF2RB,CXCR2,EMR1,EPHB6,F2RL2,GABRB2,GPR101,GPR152,GPR6,GPR68,GPR87,GRIN2A,GRM1,HAS1,HAS3,HRH2,HTR3B,IL1RL2,INSRR,ITGAD,ITGB4,KCNAB2,KCNC3,KCNC4,KCNE1,KCNG3,KCNJ12,KCNN4,LILRB2,MARCO,MC3R,MME,MRC1,MRGPRE,MUSK,NPFFR1,NRG3,NTRK1,P2RX2,PCDHGA3,PCDHGA6,PLA2R1,PTPRU,RNF43,RXFP3,…
GO:0044421	extracellular region part	60	1375	0.0008	ENSP00000215530,ENSP00000215885,ENSP00000217131,ENSP00000225964,ENSP00000233242,ENSP00000243611,ENSP00000251582,ENSP00000261037,ENSP00000261172,ENSP00000261978,ENSP00000261994,ENSP00000265441,ENSP00000274063,ENSP00000274368,ENSP00000295550,ENSP00000297268,ENSP00000297848,ENSP00000298690,ENSP00000300060,ENSP00000301464,ENSP00000304440,ENSP00000308815,ENSP00000312652,ENSP00000313437,ENSP00000321334…	ADAMTS2,ADAMTSL5,ANPEP,APELA,APOA4,APOB,C4BPB,CCL19,COL14A1,COL15A1,COL1A1,COL1A2,COL4A4,COL6A3,COL7A1,COL8A1,CPAMD8,CRHBP,CSTL1,CTSZ,DCD,EPPIN,EPYC,F5,FAM20A,FBLN1,FGF22,GCNT1,GPC5,HAS3,IGFBP6,IL5RA,KIF12,KLK5,LAMA3,LEP,LILRB2,LPA,LTBP2,MFAP5,MMP19,MUC13,NRG3,PAPPA,PHOSPHO1,PLA2G3,RELN,RNASE7,RS1,SCNN1A,SCNN1B,SERPINA10,SFN,SFRP2,SPOCK2,TNFSF14,VIT,WNT2,WNT7B,WNT8B
GO:0098590	plasma membrane region	51	1061	0.00037	ENSP00000218548,ENSP00000219919,ENSP00000236877,ENSP00000251102,ENSP00000257192,ENSP00000260191,ENSP00000263094,ENSP00000263816,ENSP00000272371,ENSP00000274547,ENSP00000280155,ENSP00000285238,ENSP00000295452,ENSP00000296641,ENSP00000299752,ENSP00000337255,ENSP00000337335,ENSP00000343339,ENSP00000345751,ENSP00000346298,ENSP00000348521,ENSP00000351118,ENSP00000353292,ENSP00000354006,ENSP00000354896…	ABCA7,ABCC3,ADRA1A,ADRA2A,AJAP1,AQP9,ATP12A,BSND,CD177,CDH16,CDHR5,CHRNA2,CLCA2,CNGB1,CNTNAP4,DLGAP2,DSG1,EPPK1,F2RL2,GABRB2,GABRE,GABRG1,GJB6,GRIN2A,GRM1,HEPH,HTR3B,KCNC3,KCNE1,LRP2,MGAM,MUC13,MUSK,NOS1,OPN4,OTOF,P2RX2,PACSIN1,PLEKHG6,SCNN1A,SCNN1B,SLC22A8,SLC26A9,SLC29A1,SLC34A3,SLC4A11,SLC6A20,SLC8A2,SSTR3,TMEM235,TRPM6
GO:0005615	extracellular space	44	1134	0.05	ENSP00000215530,ENSP00000215885,ENSP00000217131,ENSP00000225964,ENSP00000233242,ENSP00000243611,ENSP00000261172,ENSP00000261994,ENSP00000265441,ENSP00000274063,ENSP00000274368,ENSP00000297268,ENSP00000298690,ENSP00000300060,ENSP00000301464,ENSP00000308815,ENSP00000312652,ENSP00000321334,ENSP00000330658,ENSP00000331544,ENSP00000337733,ENSP00000340677,ENSP00000340989,ENSP00000341032,ENSP00000344907…	ANPEP,APELA,APOA4,APOB,C4BPB,CCL19,COL1A1,COL1A2,CPAMD8,CRHBP,CSTL1,CTSZ,DCD,EPPIN,EPYC,F5,FAM20A,FBLN1,FGF22,GCNT1,GPC5,IGFBP6,IL5RA,KIF12,KLK5,LEP,LILRB2,LPA,MUC13,NRG3,PAPPA,PLA2G3,RELN,RNASE7,RS1,SCNN1A,SCNN1B,SERPINA10,SFN,SFRP2,TNFSF14,WNT2,WNT7B,WNT8B
GO:0099080	supramolecular complex	39	881	0.0115	ENSP00000209718,ENSP00000219596,ENSP00000225964,ENSP00000236918,ENSP00000252252,ENSP00000255416,ENSP00000261037,ENSP00000261383,ENSP00000265944,ENSP00000274368,ENSP00000295550,ENSP00000297268,ENSP00000306261,ENSP00000325868,ENSP00000327608,ENSP00000328358,ENSP00000331544,ENSP00000332371,ENSP00000337255,ENSP00000352455,ENSP00000352608,ENSP00000353114,ENSP00000353785,ENSP00000355192,ENSP00000355533…	ADAMTSL5,ADRA1A,AHNAK2,CACNA1S,COL1A1,COL1A2,COL4A4,COL6A3,COL7A1,COL8A1,CRHBP,DLGAP2,DNAH2,DNAH3,EPPK1,FBLN1,FLG,KCNE1,KIF12,KRT23,KRT34,KRT6B,KRT78,KRT79,KRT80,KRTAP10-4,MEFV,MFAP5,MYBPC3,MYBPH,MYH11,MYO3A,NOS1,ODF3,RYR1,RYR2,TNNT1,TNNT2,TPPP
GO:0099081	supramolecular polymer	38	880	0.0201	ENSP00000209718,ENSP00000219596,ENSP00000225964,ENSP00000236918,ENSP00000252252,ENSP00000255416,ENSP00000261037,ENSP00000261383,ENSP00000265944,ENSP00000274368,ENSP00000295550,ENSP00000297268,ENSP00000306261,ENSP00000325868,ENSP00000327608,ENSP00000328358,ENSP00000331544,ENSP00000337255,ENSP00000352455,ENSP00000352608,ENSP00000353114,ENSP00000353785,ENSP00000355192,ENSP00000355533,ENSP00000357789…	ADAMTSL5,ADRA1A,AHNAK2,CACNA1S,COL1A1,COL1A2,COL4A4,COL6A3,COL8A1,CRHBP,DLGAP2,DNAH2,DNAH3,EPPK1,FBLN1,FLG,KCNE1,KIF12,KRT23,KRT34,KRT6B,KRT78,KRT79,KRT80,KRTAP10-4,MEFV,MFAP5,MYBPC3,MYBPH,MYH11,MYO3A,NOS1,ODF3,RYR1,RYR2,TNNT1,TNNT2,TPPP
GO:0099512	supramolecular fiber	36	873	0.0478	ENSP00000209718,ENSP00000219596,ENSP00000225964,ENSP00000236918,ENSP00000252252,ENSP00000255416,ENSP00000261383,ENSP00000265944,ENSP00000274368,ENSP00000295550,ENSP00000297268,ENSP00000306261,ENSP00000325868,ENSP00000327608,ENSP00000328358,ENSP00000331544,ENSP00000337255,ENSP00000352455,ENSP00000352608,ENSP00000353114,ENSP00000353785,ENSP00000355192,ENSP00000355533,ENSP00000357789,ENSP00000363232…	ADAMTSL5,ADRA1A,AHNAK2,CACNA1S,COL1A1,COL1A2,COL6A3,CRHBP,DLGAP2,DNAH2,DNAH3,EPPK1,FBLN1,FLG,KCNE1,KIF12,KRT23,KRT34,KRT6B,KRT78,KRT79,KRT80,KRTAP10-4,MEFV,MFAP5,MYBPC3,MYBPH,MYH11,MYO3A,NOS1,ODF3,RYR1,RYR2,TNNT1,TNNT2,TPPP
GO:0098797	plasma membrane protein complex	25	502	0.0223	ENSP00000200181,ENSP00000218548,ENSP00000243349,ENSP00000260191,ENSP00000262888,ENSP00000263094,ENSP00000263413,ENSP00000304127,ENSP00000322061,ENSP00000337255,ENSP00000344155,ENSP00000348521,ENSP00000352608,ENSP00000354896,ENSP00000355192,ENSP00000358802,ENSP00000362464,ENSP00000367323,ENSP00000372295,ENSP00000373854,ENSP00000379818,ENSP00000384053,ENSP00000385026,ENSP00000396320,ENSP00000434241	ABCA2,ABCA7,ACVR1C,ATP12A,C6,C7,CACNA1S,CHRNA2,CSF2RB,GJB2,GJB3,GJB6,GRIN2A,GRM1,HTR3B,ITGAD,ITGB4,KCNAB2,KCNC3,KCNC4,KCNE1,KCNG3,KCNN4,RYR1,SCN4A
GO:0031012	extracellular matrix	22	283	0.00024	ENSP00000225964,ENSP00000251582,ENSP00000261037,ENSP00000261978,ENSP00000265441,ENSP00000274063,ENSP00000295550,ENSP00000297268,ENSP00000297848,ENSP00000313437,ENSP00000324532,ENSP00000327608,ENSP00000331544,ENSP00000332371,ENSP00000352455,ENSP00000362201,ENSP00000364140,ENSP00000366267,ENSP00000368544,ENSP00000379866,ENSP00000392423,ENSP00000406909	ADAMTS2,ADAMTSL5,COL14A1,COL15A1,COL1A1,COL1A2,COL4A4,COL6A3,COL7A1,COL8A1,FBLN1,GPC5,LAMA3,LTBP2,MFAP5,MMP19,PHOSPHO1,RELN,SFRP2,SPOCK2,VIT,WNT2
GO:1902495	transmembrane transporter complex	22	302	0.00054	ENSP00000218548,ENSP00000251102,ENSP00000260191,ENSP00000262888,ENSP00000263094,ENSP00000274547,ENSP00000295452,ENSP00000304127,ENSP00000337255,ENSP00000344155,ENSP00000345751,ENSP00000352608,ENSP00000353292,ENSP00000355192,ENSP00000355533,ENSP00000358802,ENSP00000359353,ENSP00000367323,ENSP00000379818,ENSP00000385026,ENSP00000396320,ENSP00000434241	ABCA2,ABCA7,ATP12A,CACNA1S,CHRNA2,CNGB1,GABRB2,GABRE,GABRG1,GRIN2A,HTR3B,KCNAB2,KCNC3,KCNC4,KCNE1,KCNG3,KCNN4,RYR1,RYR2,SCN4A,SCNN1A,SCNN1B
GO:0043235	receptor complex	21	305	0.0015	ENSP00000200181,ENSP00000243349,ENSP00000260191,ENSP00000263816,ENSP00000274547,ENSP00000280155,ENSP00000283243,ENSP00000295452,ENSP00000298110,ENSP00000343339,ENSP00000354896,ENSP00000356024,ENSP00000357178,ENSP00000359353,ENSP00000363571,ENSP00000373854,ENSP00000379818,ENSP00000384053,ENSP00000385026,ENSP00000431418,ENSP00000447173	ACVR1C,ADRA2A,CHRNA2,CR2,CSF2RB,GABRB2,GABRE,GABRG1,GPR101,GRIN2A,GRM1,HTR3B,INSRR,ITGAD,ITGB4,LRP2,MUSK,NTRK1,P2RX2,PLA2R1,VDR
GO:0005788	endoplasmic reticulum lumen	20	299	0.0031	ENSP00000217131,ENSP00000225964,ENSP00000233242,ENSP00000244728,ENSP00000261037,ENSP00000261994,ENSP00000267842,ENSP00000295550,ENSP00000297268,ENSP00000297848,ENSP00000303153,ENSP00000332371,ENSP00000341032,ENSP00000350425,ENSP00000351190,ENSP00000356771,ENSP00000364140,ENSP00000369921,ENSP00000379866,ENSP00000401749	ADAMTSL1,APOA4,APOB,COL14A1,COL15A1,COL1A1,COL1A2,COL21A1,COL22A1,COL4A4,COL6A3,COL7A1,COL8A1,CTSZ,F5,ITIH2,P4HA3,SERPINA10,SLC27A2,WNT7B
GO:0034702	ion channel complex	19	278	0.0032	ENSP00000251102,ENSP00000260191,ENSP00000262888,ENSP00000274547,ENSP00000295452,ENSP00000304127,ENSP00000337255,ENSP00000345751,ENSP00000352608,ENSP00000353292,ENSP00000355192,ENSP00000355533,ENSP00000358802,ENSP00000359353,ENSP00000367323,ENSP00000379818,ENSP00000385026,ENSP00000396320,ENSP00000434241	CACNA1S,CHRNA2,CNGB1,GABRB2,GABRE,GABRG1,GRIN2A,HTR3B,KCNAB2,KCNC3,KCNC4,KCNE1,KCNG3,KCNN4,RYR1,RYR2,SCN4A,SCNN1A,SCNN1B
GO:0016324	apical plasma membrane	18	307	0.0205	ENSP00000257192,ENSP00000263816,ENSP00000296641,ENSP00000337255,ENSP00000343339,ENSP00000345751,ENSP00000346298,ENSP00000348521,ENSP00000351118,ENSP00000353292,ENSP00000354006,ENSP00000356102,ENSP00000367433,ENSP00000377424,ENSP00000402790,ENSP00000442397,ENSP00000447378,ENSP00000485028	AJAP1,CDHR5,DSG1,F2RL2,GJB6,KCNE1,LRP2,MGAM,MUC13,P2RX2,SCNN1A,SCNN1B,SLC26A9,SLC29A1,SLC34A3,SLC6A20,TMEM235,TRPM6
GO:0034703	cation channel complex	15	206	0.0079	ENSP00000251102,ENSP00000260191,ENSP00000262888,ENSP00000304127,ENSP00000337255,ENSP00000345751,ENSP00000352608,ENSP00000353292,ENSP00000355192,ENSP00000355533,ENSP00000358802,ENSP00000367323,ENSP00000379818,ENSP00000396320,ENSP00000434241	CACNA1S,CNGB1,GRIN2A,HTR3B,KCNAB2,KCNC3,KCNC4,KCNE1,KCNG3,KCNN4,RYR1,RYR2,SCN4A,SCNN1A,SCNN1B
GO:0016323	basolateral plasma membrane	15	213	0.0105	ENSP00000218548,ENSP00000219919,ENSP00000236877,ENSP00000272371,ENSP00000280155,ENSP00000285238,ENSP00000299752,ENSP00000337335,ENSP00000359596,ENSP00000360312,ENSP00000367433,ENSP00000369399,ENSP00000377424,ENSP00000430620,ENSP00000484472	ABCC3,ADRA2A,AJAP1,AQP9,ATP12A,BSND,CDH16,CLCA2,EPPK1,HEPH,OTOF,SLC22A8,SLC29A1,SLC4A11,SLC8A2
GO:0005581	collagen trimer	14	88	8.22E-06	ENSP00000225964,ENSP00000244728,ENSP00000261037,ENSP00000265379,ENSP00000295550,ENSP00000297268,ENSP00000297848,ENSP00000303153,ENSP00000318916,ENSP00000330426,ENSP00000332371,ENSP00000360871,ENSP00000364140,ENSP00000379866	C1QTNF8,COL14A1,COL15A1,COL1A1,COL1A2,COL21A1,COL22A1,COL4A4,COL6A3,COL6A5,COL7A1,COL8A1,FCN1,MARCO
GO:0062023	collagen-containing extracellular matrix	13	144	0.0032	ENSP00000225964,ENSP00000251582,ENSP00000261037,ENSP00000274063,ENSP00000297268,ENSP00000297848,ENSP00000324532,ENSP00000331544,ENSP00000332371,ENSP00000364140,ENSP00000366267,ENSP00000368544,ENSP00000379866	ADAMTS2,COL14A1,COL15A1,COL1A1,COL1A2,COL4A4,COL7A1,COL8A1,FBLN1,GPC5,LAMA3,SFRP2,VIT
GO:0044420	extracellular matrix component	11	59	3.99E-05	ENSP00000225964,ENSP00000261037,ENSP00000297268,ENSP00000297848,ENSP00000324532,ENSP00000327608,ENSP00000331544,ENSP00000332371,ENSP00000352455,ENSP00000364140,ENSP00000379866	ADAMTSL5,COL14A1,COL15A1,COL1A1,COL1A2,COL4A4,COL7A1,COL8A1,FBLN1,LAMA3,MFAP5
GO:0098644	complex of collagen trimers	5	19	0.0057	ENSP00000225964,ENSP00000261037,ENSP00000297268,ENSP00000332371,ENSP00000379866	COL1A1,COL1A2,COL4A4,COL7A1,COL8A1
GO:0005921	gap junction	5	32	0.0341	ENSP00000284288,ENSP00000307508,ENSP00000348521,ENSP00000362464,ENSP00000372295	CALB2,GJB2,GJB3,GJB6,PANX3
GO:0098651	basement membrane collagen trimer	3	8	0.0352	ENSP00000261037,ENSP00000364140,ENSP00000379866	COL15A1,COL4A4,COL8A1
