# Supplementary material for: M6A RNA Methylation Regulator HNRNPC Contributes to Tumorigenesis and Predicts Prognosis in Glioblastoma Multiforme
Source: Front Oncol. 2020 Oct 8;10:536875. doi: 10.3389/fonc.2020.536875 (PMC7578363; doi:10.3389/fonc.2020.536875)
Supplement: Supplementary file 1 [file Data_Sheet_1.ZIP › KEGG.tsv]

term ID	term	count	Pvalue	false discovery rate	matching proteins in your network (IDs)	matching proteins in your network (labels)
hsa04080	Neuroactive ligand-receptor interaction	23	272	0.00022	ENSP00000216629,ENSP00000243911,ENSP00000255262,ENSP00000262441,ENSP00000274547,ENSP00000275198,ENSP00000277942,ENSP00000280155,ENSP00000295452,ENSP00000296641,ENSP00000303424,ENSP00000312652,ENSP00000323516,ENSP00000328708,ENSP00000343339,ENSP00000354896,ENSP00000359353,ENSP00000366506,ENSP00000369960,ENSP00000379818,ENSP00000385026,ENSP00000480573,ENSP00000480971	ADRA1A,ADRA2A,ADRA2B,BDKRB1,CHRNA2,F2RL2,GABRB2,GABRE,GABRG1,GLP2R,GRIN2A,GRM1,HRH2,LEP,MC3R,NMUR2,NPFFR1,P2RX2,PTGDR,RXFP3,SSTR3,TAAR6,UTS2R
hsa04974	Protein digestion and absorption	13	90	0.00022	ENSP00000225964,ENSP00000236877,ENSP00000244728,ENSP00000262888,ENSP00000265379,ENSP00000295550,ENSP00000297268,ENSP00000297848,ENSP00000303153,ENSP00000332371,ENSP00000364140,ENSP00000379866,ENSP00000418525	COL14A1,COL15A1,COL1A1,COL1A2,COL21A1,COL22A1,COL4A4,COL6A3,COL6A5,COL7A1,KCNN4,MME,SLC8A2
hsa04020	Calcium signaling pathway	17	179	0.00046	ENSP00000216629,ENSP00000236877,ENSP00000263519,ENSP00000304643,ENSP00000305355,ENSP00000343339,ENSP00000352608,ENSP00000353072,ENSP00000354896,ENSP00000355192,ENSP00000355533,ENSP00000366506,ENSP00000369960,ENSP00000378187,ENSP00000378288,ENSP00000379818,ENSP00000477999	ADCY7,ADRA1A,ATP2A3,ATP2B3,BDKRB1,CACNA1S,CALML6,GRIN2A,GRM1,HRH2,MYLK3,NOS1,P2RX2,PRKCB,RYR1,RYR2,SLC8A2
hsa04970	Salivary secretion	11	86	0.0013	ENSP00000262888,ENSP00000263519,ENSP00000304643,ENSP00000305355,ENSP00000352358,ENSP00000357905,ENSP00000369960,ENSP00000378187,ENSP00000407422,ENSP00000436812,ENSP00000477999	ADCY7,ADRA1A,ATP2B3,CALML6,DMBT1,KCNN4,MUC5B,MUC7,NOS1,PRKCB,TRPV6
hsa04610	Complement and coagulation cascades	10	78	0.0024	ENSP00000216629,ENSP00000243611,ENSP00000263413,ENSP00000264870,ENSP00000296641,ENSP00000322061,ENSP00000332139,ENSP00000356016,ENSP00000356024,ENSP00000356771	BDKRB1,C4BPB,C6,C7,CFD,CR1,CR2,F13A1,F2RL2,F5
hsa04512	ECM-receptor interaction	10	81	0.0026	ENSP00000200181,ENSP00000225964,ENSP00000265379,ENSP00000295550,ENSP00000297268,ENSP00000324532,ENSP00000377779,ENSP00000379866,ENSP00000392423,ENSP00000423541	COL1A1,COL1A2,COL4A4,COL6A3,COL6A5,ITGB4,LAMA3,RELN,SV2B,SV2C
hsa04022	cGMP-PKG signaling pathway	12	160	0.0326	ENSP00000078445,ENSP00000236877,ENSP00000251102,ENSP00000263519,ENSP00000280155,ENSP00000304643,ENSP00000353072,ENSP00000355192,ENSP00000369960,ENSP00000378187,ENSP00000378288,ENSP00000480573	ADCY7,ADRA1A,ADRA2A,ADRA2B,ATP2A3,ATP2B3,CACNA1S,CALML6,CNGB1,CREB3L3,MYLK3,SLC8A2
hsa02010	ABC transporters	6	44	0.035	ENSP00000263094,ENSP00000284425,ENSP00000285238,ENSP00000342216,ENSP00000344155,ENSP00000411096	ABCA13,ABCA2,ABCA6,ABCA7,ABCA9,ABCC3
