# Supplementary material for: M6A RNA Methylation Regulator HNRNPC Contributes to Tumorigenesis and Predicts Prognosis in Glioblastoma Multiforme
Source: Front Oncol. 2020 Oct 8;10:536875. doi: 10.3389/fonc.2020.536875 (PMC7578363; doi:10.3389/fonc.2020.536875)
Supplement: Supplementary file 1 [file Data_Sheet_1.ZIP › MF.tsv]

term ID	term	count	background gene count	Pvalue	matching proteins in your network (IDs)	matching proteins in your network (labels)
GO:0038023	signaling receptor activity	77	1429	2.86E-07	ENSP00000008938,ENSP00000216629,ENSP00000217270,ENSP00000243349,ENSP00000243911,ENSP00000255262,ENSP00000260191,ENSP00000260843,ENSP00000262441,ENSP00000263094,ENSP00000263932,ENSP00000264257,ENSP00000274063,ENSP00000274547,ENSP00000275198,ENSP00000276077,ENSP00000277942,ENSP00000280155,ENSP00000283243,ENSP00000295452,ENSP00000295683,ENSP00000296641,ENSP00000297913,ENSP00000298110,ENSP00000300060…	ABCA7,ACKR1,ACVR1C,ADRA1A,ADRA2A,ADRA2B,ANPEP,BDKRB1,CHRNA2,CMKLR1,CR1,CR2,CRLF2,CSF2RB,CXCR1,CXCR2,DMBT1,EMR1,EPHB6,ESR2,F2RL2,FCN1,GABRB2,GABRE,GABRG1,GLP2R,GPR101,GPR112,GPR152,GPR174,GPR6,GPR68,GPR87,GPR97,GRIN2A,GRM1,HNF4A,HRH2,HTR3B,IL1RL2,IL21R,IL5RA,INSRR,LILRB2,LILRB5,MARCO,MC3R,MRC1,MRGPRE,MUSK,NMUR2,NPFFR1,NTRK1,OPN4,OR10AD1,OR1J4,OR1Q1,OR2A1,OR2B11,OR51I1,OR56B4,OR6B2,P2RX2,PGLYRP1,PG…
GO:0004888	transmembrane signaling receptor activity	69	1226	2.86E-07	ENSP00000216629,ENSP00000217270,ENSP00000243349,ENSP00000243911,ENSP00000255262,ENSP00000260191,ENSP00000260843,ENSP00000262441,ENSP00000263094,ENSP00000263932,ENSP00000264257,ENSP00000274063,ENSP00000274547,ENSP00000275198,ENSP00000276077,ENSP00000277942,ENSP00000280155,ENSP00000283243,ENSP00000295452,ENSP00000295683,ENSP00000296641,ENSP00000297913,ENSP00000298110,ENSP00000303424,ENSP00000308689…	ABCA7,ACKR1,ACVR1C,ADRA1A,ADRA2A,ADRA2B,BDKRB1,CHRNA2,CMKLR1,CR1,CR2,CRLF2,CSF2RB,CXCR1,CXCR2,EMR1,EPHB6,F2RL2,GABRB2,GABRE,GABRG1,GLP2R,GPR101,GPR112,GPR152,GPR174,GPR6,GPR68,GPR87,GPR97,GRIN2A,GRM1,HRH2,HTR3B,IL1RL2,IL21R,IL5RA,INSRR,LILRB2,LILRB5,MARCO,MC3R,MRC1,MRGPRE,MUSK,NMUR2,NPFFR1,NTRK1,OPN4,OR10AD1,OR1J4,OR1Q1,OR2A1,OR2B11,OR51I1,OR56B4,OR6B2,P2RX2,PLA2R1,PROKR2,PTGDR,PTPRU,RXFP3,SFRP2,…
GO:0005215	transporter activity	64	1223	6.25E-06	ENSP00000218548,ENSP00000219919,ENSP00000230671,ENSP00000231706,ENSP00000233242,ENSP00000236877,ENSP00000251102,ENSP00000255262,ENSP00000260191,ENSP00000262888,ENSP00000263094,ENSP00000263519,ENSP00000263816,ENSP00000267842,ENSP00000274547,ENSP00000284288,ENSP00000284425,ENSP00000285238,ENSP00000295452,ENSP00000297524,ENSP00000304127,ENSP00000328090,ENSP00000337255,ENSP00000337335,ENSP00000339260…	ABCA13,ABCA2,ABCA6,ABCA7,ABCA9,ABCC3,ANO4,APOA4,APOB,AQP9,ATP12A,ATP2A3,ATP2B3,BSND,CACNA1S,CHRNA2,CLCA2,CNGB1,CPNE6,GABRB2,GABRE,GABRG1,GJB3,GRIN2A,HTR3B,KCNAB2,KCNC3,KCNC4,KCNE1,KCNG3,KCNJ12,KCNN4,LRP2,NMUR2,OTOP3,P2RX2,PANX3,RASSF9,RYR1,RYR2,SCN4A,SCNN1A,SCNN1B,SLC12A5,SLC22A2,SLC22A8,SLC24A4,SLC26A9,SLC27A2,SLC29A1,SLC34A3,SLC46A2,SLC4A11,SLC6A13,SLC6A20,SLC6A7,SLC7A13,SLC7A14,SLC7A4,SLC8A2,S…
GO:0022857	transmembrane transporter activity	59	1049	2.58E-06	ENSP00000218548,ENSP00000219919,ENSP00000230671,ENSP00000231706,ENSP00000236877,ENSP00000251102,ENSP00000255262,ENSP00000260191,ENSP00000262888,ENSP00000263094,ENSP00000263519,ENSP00000267842,ENSP00000274547,ENSP00000284288,ENSP00000284425,ENSP00000285238,ENSP00000295452,ENSP00000297524,ENSP00000304127,ENSP00000328090,ENSP00000337255,ENSP00000337335,ENSP00000339260,ENSP00000342216,ENSP00000343339…	ABCA13,ABCA2,ABCA6,ABCA7,ABCA9,ABCC3,ANO4,AQP9,ATP12A,ATP2A3,ATP2B3,BSND,CACNA1S,CHRNA2,CLCA2,CNGB1,GABRB2,GABRE,GABRG1,GJB3,GRIN2A,HTR3B,KCNAB2,KCNC3,KCNC4,KCNE1,KCNG3,KCNJ12,KCNN4,NMUR2,OTOP3,P2RX2,PANX3,RYR1,RYR2,SCN4A,SCNN1A,SCNN1B,SLC12A5,SLC22A2,SLC22A8,SLC24A4,SLC26A9,SLC27A2,SLC29A1,SLC34A3,SLC46A2,SLC4A11,SLC6A13,SLC6A20,SLC6A7,SLC7A13,SLC7A14,SLC7A4,SLC8A2,SV2B,SV2C,TRPM6,TRPV6
GO:0015318	inorganic molecular entity transmembrane transporter activity	47	832	3.15E-05	ENSP00000218548,ENSP00000219919,ENSP00000230671,ENSP00000236877,ENSP00000251102,ENSP00000255262,ENSP00000260191,ENSP00000262888,ENSP00000263519,ENSP00000267842,ENSP00000274547,ENSP00000285238,ENSP00000295452,ENSP00000297524,ENSP00000304127,ENSP00000328090,ENSP00000337255,ENSP00000337335,ENSP00000339260,ENSP00000343339,ENSP00000345751,ENSP00000346298,ENSP00000352358,ENSP00000352608,ENSP00000353072…	ABCC3,ANO4,AQP9,ATP12A,ATP2A3,ATP2B3,BSND,CACNA1S,CHRNA2,CLCA2,CNGB1,GABRB2,GABRE,GABRG1,GRIN2A,HTR3B,KCNAB2,KCNC3,KCNC4,KCNE1,KCNG3,KCNJ12,KCNN4,NMUR2,OTOP3,P2RX2,RYR1,RYR2,SCN4A,SCNN1A,SCNN1B,SLC12A5,SLC22A2,SLC22A8,SLC24A4,SLC26A9,SLC27A2,SLC34A3,SLC4A11,SLC6A13,SLC6A20,SLC6A7,SLC7A13,SLC7A4,SLC8A2,TRPM6,TRPV6
GO:0015075	ion transmembrane transporter activity	47	884	0.00014	ENSP00000218548,ENSP00000219919,ENSP00000230671,ENSP00000236877,ENSP00000251102,ENSP00000255262,ENSP00000260191,ENSP00000262888,ENSP00000263519,ENSP00000267842,ENSP00000274547,ENSP00000285238,ENSP00000295452,ENSP00000297524,ENSP00000304127,ENSP00000328090,ENSP00000337255,ENSP00000337335,ENSP00000339260,ENSP00000343339,ENSP00000345751,ENSP00000346298,ENSP00000352358,ENSP00000352608,ENSP00000353072…	ABCC3,ANO4,AQP9,ATP12A,ATP2A3,ATP2B3,BSND,CACNA1S,CHRNA2,CLCA2,CNGB1,GABRB2,GABRE,GABRG1,GRIN2A,HTR3B,KCNAB2,KCNC3,KCNC4,KCNE1,KCNG3,KCNJ12,KCNN4,NMUR2,OTOP3,P2RX2,RYR1,RYR2,SCN4A,SCNN1A,SCNN1B,SLC12A5,SLC22A2,SLC22A8,SLC24A4,SLC26A9,SLC27A2,SLC34A3,SLC4A11,SLC6A13,SLC6A20,SLC6A7,SLC7A13,SLC7A4,SLC8A2,TRPM6,TRPV6
GO:0004930	G protein-coupled receptor activity	42	824	0.00083	ENSP00000216629,ENSP00000217270,ENSP00000243911,ENSP00000255262,ENSP00000260843,ENSP00000262441,ENSP00000274063,ENSP00000275198,ENSP00000276077,ENSP00000277942,ENSP00000280155,ENSP00000295683,ENSP00000296641,ENSP00000297913,ENSP00000298110,ENSP00000303424,ENSP00000308689,ENSP00000310255,ENSP00000310405,ENSP00000311545,ENSP00000311733,ENSP00000319635,ENSP00000321196,ENSP00000323516,ENSP00000325682…	ACKR1,ADRA1A,ADRA2A,ADRA2B,BDKRB1,CMKLR1,CXCR1,CXCR2,EMR1,F2RL2,GLP2R,GPR101,GPR112,GPR152,GPR174,GPR6,GPR68,GPR87,GPR97,GRM1,HRH2,MC3R,MRGPRE,NMUR2,NPFFR1,OPN4,OR10AD1,OR1J4,OR1Q1,OR2A1,OR2B11,OR51I1,OR56B4,OR6B2,PROKR2,PTGDR,RXFP3,SFRP2,SSTR3,TAAR6,UTS2R,XCR1
GO:0015267	channel activity	34	461	8.43E-06	ENSP00000219919,ENSP00000251102,ENSP00000255262,ENSP00000260191,ENSP00000262888,ENSP00000274547,ENSP00000284288,ENSP00000295452,ENSP00000304127,ENSP00000328090,ENSP00000337255,ENSP00000343339,ENSP00000345751,ENSP00000352358,ENSP00000352608,ENSP00000353292,ENSP00000354006,ENSP00000355192,ENSP00000355533,ENSP00000356102,ENSP00000358802,ENSP00000359353,ENSP00000359596,ENSP00000360312,ENSP00000362464…	ANO4,AQP9,BSND,CACNA1S,CHRNA2,CLCA2,CNGB1,GABRB2,GABRE,GABRG1,GJB3,GRIN2A,HTR3B,KCNAB2,KCNC3,KCNC4,KCNE1,KCNG3,KCNJ12,KCNN4,NMUR2,OTOP3,P2RX2,PANX3,RYR1,RYR2,SCN4A,SCNN1A,SCNN1B,SLC24A4,SLC26A9,SLC4A11,TRPM6,TRPV6
GO:0005509	calcium ion binding	34	700	0.0085	ENSP00000253812,ENSP00000257192,ENSP00000261800,ENSP00000261978,ENSP00000263816,ENSP00000265431,ENSP00000270279,ENSP00000272371,ENSP00000299752,ENSP00000304643,ENSP00000307508,ENSP00000308893,ENSP00000311545,ENSP00000317895,ENSP00000324510,ENSP00000331544,ENSP00000351118,ENSP00000352608,ENSP00000355533,ENSP00000357789,ENSP00000362201,ENSP00000364597,ENSP00000367747,ENSP00000373370,ENSP00000373539…	ANXA8,BAIAP3,CALB1,CALB2,CALML6,CAPN11,CBLC,CDH16,CDH23,CDHR4,CDHR5,CPNE6,DSG1,EMR1,FAT2,FBLN1,FLG,FLG2,LRP2,LTBP2,OTOF,PADI4,PCDHGA3,PCDHGA6,PLCH2,RPTN,RYR1,RYR2,SLC24A4,SNED1,SPOCK2,STAB2,TCHH,VSNL1
GO:0022890	inorganic cation transmembrane transporter activity	33	598	0.0014	ENSP00000218548,ENSP00000230671,ENSP00000236877,ENSP00000251102,ENSP00000260191,ENSP00000262888,ENSP00000263519,ENSP00000304127,ENSP00000328090,ENSP00000337255,ENSP00000339260,ENSP00000343339,ENSP00000345751,ENSP00000346298,ENSP00000352358,ENSP00000352608,ENSP00000353072,ENSP00000353292,ENSP00000354006,ENSP00000355192,ENSP00000355533,ENSP00000355920,ENSP00000358802,ENSP00000367323,ENSP00000369399…	ATP12A,ATP2A3,ATP2B3,CACNA1S,CHRNA2,CNGB1,GRIN2A,HTR3B,KCNAB2,KCNC3,KCNC4,KCNE1,KCNG3,KCNJ12,KCNN4,OTOP3,P2RX2,RYR1,RYR2,SCN4A,SCNN1A,SCNN1B,SLC12A5,SLC22A2,SLC24A4,SLC34A3,SLC4A11,SLC6A13,SLC6A20,SLC6A7,SLC8A2,TRPM6,TRPV6
GO:0022838	substrate-specific channel activity	32	434	1.57E-05	ENSP00000219919,ENSP00000251102,ENSP00000255262,ENSP00000260191,ENSP00000262888,ENSP00000274547,ENSP00000295452,ENSP00000304127,ENSP00000328090,ENSP00000337255,ENSP00000343339,ENSP00000345751,ENSP00000352358,ENSP00000352608,ENSP00000353292,ENSP00000354006,ENSP00000355192,ENSP00000355533,ENSP00000356102,ENSP00000358802,ENSP00000359353,ENSP00000359596,ENSP00000360312,ENSP00000367323,ENSP00000369399…	ANO4,AQP9,BSND,CACNA1S,CHRNA2,CLCA2,CNGB1,GABRB2,GABRE,GABRG1,GRIN2A,HTR3B,KCNAB2,KCNC3,KCNC4,KCNE1,KCNG3,KCNJ12,KCNN4,NMUR2,OTOP3,P2RX2,RYR1,RYR2,SCN4A,SCNN1A,SCNN1B,SLC24A4,SLC26A9,SLC4A11,TRPM6,TRPV6
GO:0005216	ion channel activity	31	423	2.49E-05	ENSP00000251102,ENSP00000255262,ENSP00000260191,ENSP00000262888,ENSP00000274547,ENSP00000295452,ENSP00000304127,ENSP00000328090,ENSP00000337255,ENSP00000343339,ENSP00000345751,ENSP00000352358,ENSP00000352608,ENSP00000353292,ENSP00000354006,ENSP00000355192,ENSP00000355533,ENSP00000356102,ENSP00000358802,ENSP00000359353,ENSP00000359596,ENSP00000360312,ENSP00000367323,ENSP00000369399,ENSP00000376703…	ANO4,BSND,CACNA1S,CHRNA2,CLCA2,CNGB1,GABRB2,GABRE,GABRG1,GRIN2A,HTR3B,KCNAB2,KCNC3,KCNC4,KCNE1,KCNG3,KCNJ12,KCNN4,NMUR2,OTOP3,P2RX2,RYR1,RYR2,SCN4A,SCNN1A,SCNN1B,SLC24A4,SLC26A9,SLC4A11,TRPM6,TRPV6
GO:0046873	metal ion transmembrane transporter activity	29	458	0.00058	ENSP00000218548,ENSP00000230671,ENSP00000236877,ENSP00000251102,ENSP00000262888,ENSP00000263519,ENSP00000304127,ENSP00000337255,ENSP00000339260,ENSP00000345751,ENSP00000346298,ENSP00000352358,ENSP00000352608,ENSP00000353072,ENSP00000353292,ENSP00000354006,ENSP00000355192,ENSP00000355533,ENSP00000355920,ENSP00000358802,ENSP00000367323,ENSP00000369399,ENSP00000379818,ENSP00000387694,ENSP00000396320…	ATP12A,ATP2A3,ATP2B3,CACNA1S,CNGB1,GRIN2A,KCNAB2,KCNC3,KCNC4,KCNE1,KCNG3,KCNJ12,KCNN4,RYR1,RYR2,SCN4A,SCNN1A,SCNN1B,SLC12A5,SLC22A2,SLC24A4,SLC34A3,SLC4A11,SLC6A13,SLC6A20,SLC6A7,SLC8A2,TRPM6,TRPV6
GO:0022839	ion gated channel activity	25	329	0.00015	ENSP00000251102,ENSP00000255262,ENSP00000260191,ENSP00000262888,ENSP00000274547,ENSP00000295452,ENSP00000304127,ENSP00000337255,ENSP00000343339,ENSP00000345751,ENSP00000352608,ENSP00000353292,ENSP00000355192,ENSP00000355533,ENSP00000358802,ENSP00000359353,ENSP00000359596,ENSP00000360312,ENSP00000367323,ENSP00000376703,ENSP00000379818,ENSP00000385026,ENSP00000396320,ENSP00000434241,ENSP00000463778	ANO4,BSND,CACNA1S,CHRNA2,CLCA2,CNGB1,GABRB2,GABRE,GABRG1,GRIN2A,HTR3B,KCNAB2,KCNC3,KCNC4,KCNE1,KCNG3,KCNJ12,KCNN4,NMUR2,P2RX2,RYR1,RYR2,SCN4A,SCNN1A,SCNN1B
GO:0005261	cation channel activity	23	316	0.00059	ENSP00000251102,ENSP00000260191,ENSP00000262888,ENSP00000304127,ENSP00000328090,ENSP00000337255,ENSP00000343339,ENSP00000345751,ENSP00000352358,ENSP00000352608,ENSP00000353292,ENSP00000354006,ENSP00000355192,ENSP00000355533,ENSP00000358802,ENSP00000367323,ENSP00000369399,ENSP00000379818,ENSP00000385026,ENSP00000396320,ENSP00000431840,ENSP00000434241,ENSP00000463778	CACNA1S,CHRNA2,CNGB1,GRIN2A,HTR3B,KCNAB2,KCNC3,KCNC4,KCNE1,KCNG3,KCNJ12,KCNN4,OTOP3,P2RX2,RYR1,RYR2,SCN4A,SCNN1A,SCNN1B,SLC24A4,SLC4A11,TRPM6,TRPV6
GO:0022804	active transmembrane transporter activity	22	354	0.0054	ENSP00000218548,ENSP00000230671,ENSP00000236877,ENSP00000263094,ENSP00000263519,ENSP00000284425,ENSP00000285238,ENSP00000297524,ENSP00000337335,ENSP00000339260,ENSP00000342216,ENSP00000344155,ENSP00000346298,ENSP00000353072,ENSP00000355920,ENSP00000356102,ENSP00000363345,ENSP00000369399,ENSP00000387694,ENSP00000411096,ENSP00000431840,ENSP00000442397	ABCA13,ABCA2,ABCA6,ABCA7,ABCA9,ABCC3,ATP12A,ATP2A3,ATP2B3,SLC12A5,SLC22A2,SLC22A8,SLC24A4,SLC26A9,SLC34A3,SLC46A2,SLC4A11,SLC6A13,SLC6A20,SLC6A7,SLC7A13,SLC8A2
GO:0015077	monovalent inorganic cation transmembrane transporter activity	22	390	0.0142	ENSP00000218548,ENSP00000230671,ENSP00000236877,ENSP00000251102,ENSP00000262888,ENSP00000304127,ENSP00000328090,ENSP00000337255,ENSP00000339260,ENSP00000345751,ENSP00000346298,ENSP00000353292,ENSP00000355920,ENSP00000358802,ENSP00000367323,ENSP00000369399,ENSP00000387694,ENSP00000396320,ENSP00000431840,ENSP00000434241,ENSP00000442397,ENSP00000463778	ATP12A,CNGB1,KCNAB2,KCNC3,KCNC4,KCNE1,KCNG3,KCNJ12,KCNN4,OTOP3,SCN4A,SCNN1A,SCNN1B,SLC12A5,SLC22A2,SLC24A4,SLC34A3,SLC4A11,SLC6A13,SLC6A20,SLC6A7,SLC8A2
GO:0008509	anion transmembrane transporter activity	21	336	0.0065	ENSP00000219919,ENSP00000230671,ENSP00000255262,ENSP00000267842,ENSP00000274547,ENSP00000285238,ENSP00000295452,ENSP00000297524,ENSP00000337335,ENSP00000339260,ENSP00000346298,ENSP00000355920,ENSP00000356102,ENSP00000359353,ENSP00000359596,ENSP00000360312,ENSP00000369399,ENSP00000372390,ENSP00000376703,ENSP00000387694,ENSP00000442397	ABCC3,ANO4,AQP9,BSND,CLCA2,GABRB2,GABRE,GABRG1,NMUR2,SLC12A5,SLC22A2,SLC22A8,SLC26A9,SLC27A2,SLC34A3,SLC4A11,SLC6A13,SLC6A20,SLC6A7,SLC7A13,SLC7A4
GO:0030246	carbohydrate binding	18	270	0.0085	ENSP00000085219,ENSP00000259056,ENSP00000283243,ENSP00000292432,ENSP00000315477,ENSP00000341141,ENSP00000346643,ENSP00000351075,ENSP00000358062,ENSP00000360871,ENSP00000364150,ENSP00000369320,ENSP00000396163,ENSP00000401502,ENSP00000401749,ENSP00000447378,ENSP00000455897,ENSP00000481185	AIM1,CD209,CD22,CLEC2A,FCN1,GALNT12,GALNT5,GRIFIN,HK3,HKDC1,MGAM,MRC1,P4HA3,PLA2R1,RS1,SIGLEC1,SIGLEC6,SUSD2
GO:0008528	G protein-coupled peptide receptor activity	14	132	0.00072	ENSP00000216629,ENSP00000217270,ENSP00000243911,ENSP00000255262,ENSP00000262441,ENSP00000277942,ENSP00000295683,ENSP00000296641,ENSP00000310405,ENSP00000311733,ENSP00000319635,ENSP00000323516,ENSP00000328708,ENSP00000480971	BDKRB1,CMKLR1,CXCR1,CXCR2,F2RL2,GLP2R,MC3R,NMUR2,NPFFR1,PROKR2,RXFP3,SSTR3,UTS2R,XCR1
GO:0015276	ligand-gated ion channel activity	14	140	0.0011	ENSP00000251102,ENSP00000260191,ENSP00000274547,ENSP00000295452,ENSP00000343339,ENSP00000345751,ENSP00000352608,ENSP00000353292,ENSP00000355533,ENSP00000359353,ENSP00000359596,ENSP00000379818,ENSP00000385026,ENSP00000463778	CHRNA2,CLCA2,CNGB1,GABRB2,GABRE,GABRG1,GRIN2A,HTR3B,KCNJ12,P2RX2,RYR1,RYR2,SCNN1A,SCNN1B
GO:0015103	inorganic anion transmembrane transporter activity	14	163	0.0044	ENSP00000255262,ENSP00000274547,ENSP00000285238,ENSP00000295452,ENSP00000337335,ENSP00000355920,ENSP00000356102,ENSP00000359353,ENSP00000359596,ENSP00000360312,ENSP00000369399,ENSP00000376703,ENSP00000387694,ENSP00000442397	ABCC3,ANO4,BSND,CLCA2,GABRB2,GABRE,GABRG1,NMUR2,SLC12A5,SLC22A2,SLC22A8,SLC26A9,SLC34A3,SLC4A11
GO:0015081	sodium ion transmembrane transporter activity	12	164	0.0297	ENSP00000218548,ENSP00000230671,ENSP00000236877,ENSP00000339260,ENSP00000345751,ENSP00000346298,ENSP00000353292,ENSP00000355920,ENSP00000369399,ENSP00000396320,ENSP00000431840,ENSP00000442397	ATP12A,SCN4A,SCNN1A,SCNN1B,SLC22A2,SLC24A4,SLC34A3,SLC4A11,SLC6A13,SLC6A20,SLC6A7,SLC8A2
GO:0061135	endopeptidase regulator activity	12	175	0.0426	ENSP00000261994,ENSP00000274063,ENSP00000295550,ENSP00000321334,ENSP00000332371,ENSP00000344907,ENSP00000351190,ENSP00000361735,ENSP00000361746,ENSP00000362201,ENSP00000402505,ENSP00000469049	COL6A3,COL7A1,CPAMD8,CSTL1,EPPIN,ITIH2,LPA,SERPINA10,SFRP2,SPOCK2,TNFSF14,WFDC8
GO:0015108	chloride transmembrane transporter activity	10	101	0.0112	ENSP00000255262,ENSP00000274547,ENSP00000295452,ENSP00000355920,ENSP00000356102,ENSP00000359353,ENSP00000359596,ENSP00000360312,ENSP00000376703,ENSP00000387694	ANO4,BSND,CLCA2,GABRB2,GABRE,GABRG1,NMUR2,SLC12A5,SLC22A2,SLC26A9
GO:0099094	ligand-gated cation channel activity	10	102	0.0116	ENSP00000251102,ENSP00000260191,ENSP00000343339,ENSP00000345751,ENSP00000352608,ENSP00000353292,ENSP00000355533,ENSP00000379818,ENSP00000385026,ENSP00000463778	CHRNA2,CNGB1,GRIN2A,HTR3B,KCNJ12,P2RX2,RYR1,RYR2,SCNN1A,SCNN1B
GO:0004896	cytokine receptor activity	9	91	0.0198	ENSP00000264257,ENSP00000295683,ENSP00000310405,ENSP00000311733,ENSP00000319635,ENSP00000338010,ENSP00000383641,ENSP00000384053,ENSP00000412209	CMKLR1,CRLF2,CSF2RB,CXCR1,CXCR2,IL1RL2,IL21R,IL5RA,XCR1
GO:0005201	extracellular matrix structural constituent	8	73	0.0204	ENSP00000265379,ENSP00000297268,ENSP00000297848,ENSP00000331544,ENSP00000332371,ENSP00000352455,ENSP00000379866,ENSP00000406861	COL14A1,COL1A2,COL4A4,COL6A5,COL7A1,FBLN1,MFAP5,MUC6
GO:0038024	cargo receptor activity	8	78	0.0277	ENSP00000263094,ENSP00000263816,ENSP00000318916,ENSP00000346990,ENSP00000351075,ENSP00000357905,ENSP00000373539,ENSP00000455897	ABCA7,DMBT1,LRP2,MARCO,MRC1,SCARA5,STAB2,SUSD2
GO:0005254	chloride channel activity	8	81	0.0328	ENSP00000255262,ENSP00000274547,ENSP00000295452,ENSP00000356102,ENSP00000359353,ENSP00000359596,ENSP00000360312,ENSP00000376703	ANO4,BSND,CLCA2,GABRB2,GABRE,GABRG1,NMUR2,SLC26A9
GO:0008227	G protein-coupled amine receptor activity	6	48	0.0394	ENSP00000275198,ENSP00000280155,ENSP00000298110,ENSP00000366506,ENSP00000369960,ENSP00000480573	ADRA1A,ADRA2A,ADRA2B,GPR101,HRH2,TAAR6
GO:0004935	adrenergic receptor activity	4	10	0.0087	ENSP00000280155,ENSP00000298110,ENSP00000369960,ENSP00000480573	ADRA1A,ADRA2A,ADRA2B,GPR101
GO:0034483	heparan sulfate sulfotransferase activity	4	15	0.0253	ENSP00000261374,ENSP00000330606,ENSP00000365895,ENSP00000427888	HS3ST2,HS3ST4,HS3ST5,HS6ST3
GO:0008329	signaling pattern recognition receptor activity	4	17	0.0328	ENSP00000008938,ENSP00000318916,ENSP00000357905,ENSP00000360871	DMBT1,FCN1,MARCO,PGLYRP1
GO:0004936	alpha-adrenergic receptor activity	3	6	0.0264	ENSP00000280155,ENSP00000369960,ENSP00000480573	ADRA1A,ADRA2A,ADRA2B
GO:0008467	[heparan sulfate]-glucosamine 3-sulfotransferase 1 activity	3	7	0.0328	ENSP00000261374,ENSP00000330606,ENSP00000427888	HS3ST2,HS3ST4,HS3ST5
